# Supplementary material for: (E)-2-[2-(3-Fluoro­phen­yl)ethen­yl]quinolin-8-yl acetate
Source: Acta Crystallogr Sect E Struct Rep Online. 2012 Jul 10;68(Pt 8):o2420. doi: 10.1107/S1600536812030255 (PMC3414338; doi:10.1107/S1600536812030255)
Supplement: Supplementary file 1 [file e-68-o2420-sup1.cif]

##############################################################################
#                                                                            #
# This CIF contains the data in a paper accepted for publication in          #
# Acta Crystallographica Section E. It conforms to the requirements of       #
# Notes for Authors for Acta Crystallographica Section E, and has been       #
# peer reviewed under the auspices of the IUCr Commission on Journals.       #
#                                                                            #
# Full details of the Crystallographic Information File format               #
# are given in the paper "The Crystallographic Information File (CIF):       #
# a New Standard Archive File for Crystallography" by S. R. Hall, F. H.      #
# Allen and I. D. Brown [Acta Cryst. (1991), A47, 655-685].                  #
#                                                                            #
# The current version of the core CIF dictionary is obtainable from          #
# ftp://ftp.iucr.org/pub/cif_core.dic.                                       #
#                                                                            #
# Software is freely available for graphical display of the structure(s)     #
# in this CIF. For information consult the CIF software page                 #
# http://www.iucr.org/resources/cif/software.                                #
#                                                                            #
# This file may be used for bona fide research purposes within the           #
# scientific community so long as proper attribution is given to the journal # 
# article from which it was obtained.                                        #
#                                                                            #
##############################################################################
data_I
_audit_creation_method     SHELXL-97
_chemical_name_systematic
;
(<i>E</i>)-2-[2-(3-Fluorophenyl)ethenyl]quinolin-8-yl acetate
;
_chemical_name_common     ?
_chemical_formula_moiety     'C19 H14 F N O2'
_chemical_formula_sum     'C19 H14 F N O2'
_chemical_formula_iupac     'C19 H14 F N O2'
_chemical_formula_weight     307.31
_chemical_melting_point     ?
_symmetry_cell_setting     monoclinic
_symmetry_space_group_name_H-M     'P 21/c'
_symmetry_space_group_name_Hall     '-P 2ybc'
loop_
    _symmetry_equiv_pos_as_xyz
    'x, y, z'
    '-x, y+1/2, -z+1/2'
    '-x, -y, -z'
    'x, -y-1/2, z-1/2'
_cell_length_a     17.628(3)
_cell_length_b     5.2641(9)
_cell_length_c     16.062(3)
_cell_angle_alpha     90.00
_cell_angle_beta     100.528(2)
_cell_angle_gamma     90.00
_cell_volume     1465.4(4)
_cell_formula_units_Z     4
_cell_measurement_reflns_used     8139
_cell_measurement_theta_min     2.35
_cell_measurement_theta_max     27.08
_cell_measurement_temperature     110(2)
_exptl_crystal_description     'plate'
_exptl_crystal_colour     'colorless'
_exptl_crystal_size_max     0.35
_exptl_crystal_size_mid     0.24
_exptl_crystal_size_min     0.18
_exptl_crystal_density_diffrn     1.393
_exptl_crystal_density_meas     ?
_exptl_crystal_density_method     'not measured'
_exptl_crystal_F_000     640
_exptl_absorpt_coefficient_mu     0.099
_exptl_absorpt_correction_type     multi-scan
_exptl_absorpt_process_details     '(SADABS; Sheldrick, 1996)'
_exptl_absorpt_correction_T_min     0.972
_exptl_absorpt_correction_T_max     0.982
_exptl_special_details     ?
_diffrn_ambient_temperature     110(2)
_diffrn_radiation_type     MoK\a
_diffrn_radiation_wavelength     0.71073
_diffrn_radiation_source     'fine-focus sealed tube'
_diffrn_radiation_monochromator     graphite
_diffrn_measurement_device_type     'Bruker SMART APEXII CCD area-detector'
_diffrn_measurement_method     '\f and \w scans'
_diffrn_detector_area_resol_mean     ?
_diffrn_reflns_number     8139
_diffrn_reflns_av_R_equivalents     0.0165
_diffrn_reflns_av_sigmaI/netI     0.0192
_diffrn_reflns_theta_min     2.35
_diffrn_reflns_theta_max     27.08
_diffrn_reflns_theta_full     27.08
_diffrn_measured_fraction_theta_max     0.980
_diffrn_measured_fraction_theta_full     0.980
_diffrn_reflns_limit_h_min     -22
_diffrn_reflns_limit_h_max     22
_diffrn_reflns_limit_k_min     -6
_diffrn_reflns_limit_k_max     6
_diffrn_reflns_limit_l_min     -20
_diffrn_reflns_limit_l_max     16
_diffrn_standards_number     ?
_diffrn_standards_interval_count     ?
_diffrn_standards_interval_time     ?
_diffrn_standards_decay_%     ?
_refine_special_details
;
Refinement of <i>F</i>^2^ against ALL reflections. The weighted <i>R</i>-factor
<i>wR</i> and goodness of fit <i>S</i> are based on <i>F</i>^2^, conventional
<i>R</i>-factors <i>R</i> are based on <i>F</i>, with <i>F</i> set to zero for
negative <i>F</i>^2^. The threshold expression of <i>F</i>^2^ >
\s(<i>F</i>^2^) is used only for calculating <i>R</i>-factors(gt) <i>etc</i>.
and is not relevant to the choice of reflections for refinement.
<i>R</i>-factors based on <i>F</i>^2^ are statistically about twice as large
as those based on <i>F</i>, and <i>R</i>- factors based on ALL data will be
even larger.
;
_reflns_number_total     3177
_reflns_number_gt     2663
_reflns_threshold_expression     I>2\s(I)
_refine_ls_structure_factor_coef     Fsqd
_refine_ls_matrix_type     full
_refine_ls_R_factor_all     0.0512
_refine_ls_R_factor_gt     0.0436
_refine_ls_wR_factor_gt     0.1255
_refine_ls_wR_factor_ref     0.1343
_refine_ls_goodness_of_fit_ref     1.019
_refine_ls_restrained_S_all     1.019
_refine_ls_number_reflns     3177
_refine_ls_number_parameters     208
_refine_ls_number_restraints     0
_refine_ls_hydrogen_treatment     constr
_refine_ls_weighting_scheme     calc
_refine_ls_weighting_details
         'calc w=1/[\s^2^(Fo^2^)+(0.0792P)^2^+0.6625P] where P=(Fo^2^+2Fc^2^)/3'
_atom_sites_solution_hydrogens     geom
_atom_sites_solution_primary     direct
_atom_sites_solution_secondary     difmap
_refine_ls_shift/su_max     0.000
_refine_ls_shift/su_mean     0.000
_refine_diff_density_max     0.666
_refine_diff_density_min     -0.256
_refine_ls_extinction_method     none
_refine_ls_extinction_coef     ?
loop_
    _atom_type_symbol
    _atom_type_description
    _atom_type_scat_dispersion_real
    _atom_type_scat_dispersion_imag
    _atom_type_scat_source
    'C' 'C' 0.0033 0.0016
                         'International Tables Vol C Tables 4.2.6.8 and 6.1.1.4'
    'H' 'H' 0.0000 0.0000
                         'International Tables Vol C Tables 4.2.6.8 and 6.1.1.4'
    'N' 'N' 0.0061 0.0033
                         'International Tables Vol C Tables 4.2.6.8 and 6.1.1.4'
    'O' 'O' 0.0106 0.0060
                         'International Tables Vol C Tables 4.2.6.8 and 6.1.1.4'
    'F' 'F' 0.0171 0.0103
                         'International Tables Vol C Tables 4.2.6.8 and 6.1.1.4'
_computing_data_collection     'SMART [or APEX2?] (Bruker, 2008)'
_computing_cell_refinement     'SAINT (Bruker, 2008)'
_computing_data_reduction     'SAINT (Bruker, 2008)'
_computing_structure_solution     'SHELXS97 (Sheldrick, 2008)'
_computing_structure_refinement     'SHELXL97 (Sheldrick, 2008)'
_computing_molecular_graphics     'SHELXTL (Sheldrick, 2008)'
_computing_publication_material     'SHELXTL (Sheldrick, 2008)'
loop_
    _atom_site_type_symbol
    _atom_site_label
    _atom_site_fract_x
    _atom_site_fract_y
    _atom_site_fract_z
    _atom_site_U_iso_or_equiv
    _atom_site_adp_type
    _atom_site_calc_flag
    _atom_site_refinement_flags
    _atom_site_occupancy
    _atom_site_symmetry_multiplicity
    _atom_site_disorder_assembly
    _atom_site_disorder_group
    O O1 0.34904(6) 0.31492(19) 0.74280(6) 0.0242(2) Uani d . 1 1 . .
    N N1 0.26746(7) -0.0961(2) 0.66528(7) 0.0220(3) Uani d . 1 1 . .
    F F1 -0.13987(6) -0.95702(19) 0.54984(6) 0.0398(3) Uani d . 1 1 . .
    O O2 0.36690(7) 0.0337(2) 0.85047(7) 0.0308(3) Uani d . 1 1 . .
    C C9 0.22819(8) -0.2876(3) 0.62482(8) 0.0225(3) Uani d . 1 1 . .
    C C8 0.34042(8) -0.0532(3) 0.65088(8) 0.0213(3) Uani d . 1 1 . .
    C C19 -0.02215(9) -0.7381(3) 0.58416(9) 0.0279(3) Uani d . 1 1 . .
    H H19A 0.0009 -0.8581 0.5523 0.033 Uiso calc R 1 1 . .
    C C7 0.37520(8) -0.2014(3) 0.59403(8) 0.0225(3) Uani d . 1 1 . .
    C C14 0.02131(8) -0.5360(3) 0.62403(9) 0.0236(3) Uani d . 1 1 . .
    C C17 -0.13480(8) -0.5983(3) 0.63768(9) 0.0279(3) Uani d . 1 1 . .
    H H17A -0.1874 -0.6201 0.6420 0.033 Uiso calc R 1 1 . .
    C C3 0.38386(8) 0.1525(3) 0.69226(8) 0.0224(3) Uani d . 1 1 . .
    C C12 0.14966(8) -0.3207(3) 0.64139(9) 0.0239(3) Uani d . 1 1 . .
    H H12A 0.1314 -0.1968 0.6760 0.029 Uiso calc R 1 1 . .
    C C11 0.33106(8) -0.4031(3) 0.55183(8) 0.0248(3) Uani d . 1 1 . .
    H H11A 0.3517 -0.5070 0.5131 0.030 Uiso calc R 1 1 . .
    C C4 0.45559(8) 0.2107(3) 0.67758(9) 0.0254(3) Uani d . 1 1 . .
    H H4A 0.4828 0.3519 0.7053 0.031 Uiso calc R 1 1 . .
    C C6 0.45038(8) -0.1410(3) 0.58087(9) 0.0263(3) Uani d . 1 1 . .
    H H6A 0.4739 -0.2420 0.5436 0.032 Uiso calc R 1 1 . .
    C C5 0.48937(8) 0.0617(3) 0.62139(9) 0.0277(3) Uani d . 1 1 . .
    H H5A 0.5395 0.1021 0.6116 0.033 Uiso calc R 1 1 . .
    C C10 0.25884(8) -0.4474(3) 0.56703(9) 0.0248(3) Uani d . 1 1 . .
    H H10A 0.2289 -0.5835 0.5394 0.030 Uiso calc R 1 1 . .
    C C16 -0.09130(8) -0.3979(3) 0.67832(9) 0.0279(3) Uani d . 1 1 . .
    H H16A -0.1146 -0.2810 0.7110 0.033 Uiso calc R 1 1 . .
    C C18 -0.09877(9) -0.7629(3) 0.59126(9) 0.0275(3) Uani d . 1 1 . .
    C C15 -0.01447(8) -0.3665(3) 0.67175(9) 0.0252(3) Uani d . 1 1 . .
    H H15A 0.0141 -0.2287 0.6999 0.030 Uiso calc R 1 1 . .
    C C13 0.10159(8) -0.5092(3) 0.61214(9) 0.0262(3) Uani d . 1 1 . .
    H H13A 0.1211 -0.6386 0.5806 0.031 Uiso calc R 1 1 . .
    C C2 0.34043(8) 0.2298(3) 0.82022(9) 0.0241(3) Uani d . 1 1 . .
    C C1 0.29471(9) 0.4184(3) 0.86069(11) 0.0334(4) Uani d . 1 1 . .
    H H1B 0.2887 0.3564 0.9166 0.050 Uiso calc R 1 1 . .
    H H1C 0.2437 0.4403 0.8251 0.050 Uiso calc R 1 1 . .
    H H1D 0.3218 0.5818 0.8668 0.050 Uiso calc R 1 1 . .
loop_
    _atom_site_aniso_label
    _atom_site_aniso_U_11
    _atom_site_aniso_U_22
    _atom_site_aniso_U_33
    _atom_site_aniso_U_12
    _atom_site_aniso_U_13
    _atom_site_aniso_U_23
    O1 0.0275(5) 0.0202(5) 0.0253(5) 0.0016(4) 0.0058(4) -0.0001(4)
    N1 0.0229(6) 0.0225(6) 0.0209(6) 0.0027(4) 0.0049(4) 0.0021(4)
    F1 0.0423(6) 0.0331(5) 0.0408(6) -0.0137(4) -0.0008(4) -0.0013(4)
    O2 0.0405(6) 0.0254(6) 0.0286(5) 0.0033(5) 0.0118(5) 0.0030(4)
    C9 0.0236(6) 0.0245(7) 0.0190(6) 0.0022(5) 0.0028(5) 0.0035(5)
    C8 0.0225(6) 0.0221(7) 0.0192(6) 0.0030(5) 0.0039(5) 0.0043(5)
    C19 0.0344(8) 0.0259(7) 0.0238(7) -0.0037(6) 0.0065(6) -0.0017(6)
    C7 0.0245(7) 0.0250(7) 0.0183(6) 0.0044(5) 0.0044(5) 0.0046(5)
    C14 0.0273(7) 0.0232(7) 0.0198(6) -0.0022(5) 0.0029(5) 0.0034(5)
    C17 0.0227(7) 0.0292(8) 0.0302(7) -0.0035(6) 0.0007(6) 0.0087(6)
    C3 0.0254(7) 0.0213(7) 0.0207(6) 0.0044(5) 0.0050(5) 0.0031(5)
    C12 0.0245(7) 0.0261(7) 0.0213(6) 0.0015(6) 0.0050(5) 0.0006(5)
    C11 0.0297(7) 0.0269(7) 0.0184(6) 0.0051(6) 0.0061(5) -0.0002(5)
    C4 0.0250(7) 0.0252(7) 0.0253(7) -0.0018(5) 0.0025(5) 0.0044(5)
    C6 0.0266(7) 0.0313(8) 0.0227(7) 0.0052(6) 0.0089(5) 0.0040(6)
    C5 0.0232(7) 0.0348(8) 0.0259(7) 0.0002(6) 0.0065(6) 0.0070(6)
    C10 0.0275(7) 0.0252(7) 0.0208(6) 0.0009(6) 0.0017(5) -0.0011(5)
    C16 0.0265(7) 0.0267(8) 0.0301(7) 0.0028(6) 0.0042(6) 0.0021(6)
    C18 0.0319(7) 0.0233(7) 0.0244(7) -0.0082(6) -0.0025(6) 0.0044(5)
    C15 0.0256(7) 0.0220(7) 0.0266(7) -0.0016(5) 0.0015(6) 0.0011(5)
    C13 0.0288(7) 0.0260(7) 0.0245(7) -0.0007(6) 0.0070(6) -0.0008(5)
    C2 0.0239(6) 0.0222(7) 0.0272(7) -0.0039(5) 0.0070(5) -0.0016(5)
    C1 0.0351(8) 0.0267(8) 0.0424(9) 0.0000(6) 0.0177(7) -0.0047(7)
_geom_special_details
;
All e.s.d.'s (except the e.s.d. in the dihedral angle between two l.s. planes)
are estimated using the full covariance matrix. The cell e.s.d.'s are taken
into account individually in the estimation of e.s.d.'s in distances, angles
and torsion angles; correlations between e.s.d.'s in cell parameters are only
used when they are defined by crystal symmetry. An approximate (isotropic)
treatment of cell e.s.d.'s is used for estimating e.s.d.'s involving l.s.
planes.
;
loop_
    _geom_bond_atom_site_label_1
    _geom_bond_atom_site_label_2
    _geom_bond_site_symmetry_2
    _geom_bond_distance
    _geom_bond_publ_flag
    O1 C2 . 1.3561(17) ?
    O1 C3 . 1.3962(17) ?
    N1 C9 . 1.3241(19) ?
    N1 C8 . 1.3667(17) ?
    F1 C18 . 1.3550(17) ?
    O2 C2 . 1.1986(18) ?
    C9 C10 . 1.430(2) ?
    C9 C12 . 1.4669(19) ?
    C8 C3 . 1.419(2) ?
    C8 C7 . 1.4221(19) ?
    C19 C18 . 1.382(2) ?
    C19 C14 . 1.396(2) ?
    C19 H19A . 0.9500 ?
    C7 C11 . 1.414(2) ?
    C7 C6 . 1.4157(19) ?
    C14 C15 . 1.399(2) ?
    C14 C13 . 1.469(2) ?
    C17 C18 . 1.372(2) ?
    C17 C16 . 1.394(2) ?
    C17 H17A . 0.9500 ?
    C3 C4 . 1.3627(19) ?
    C12 C13 . 1.334(2) ?
    C12 H12A . 0.9500 ?
    C11 C10 . 1.360(2) ?
    C11 H11A . 0.9500 ?
    C4 C5 . 1.407(2) ?
    C4 H4A . 0.9500 ?
    C6 C5 . 1.368(2) ?
    C6 H6A . 0.9500 ?
    C5 H5A . 0.9500 ?
    C10 H10A . 0.9500 ?
    C16 C15 . 1.387(2) ?
    C16 H16A . 0.9500 ?
    C15 H15A . 0.9500 ?
    C13 H13A . 0.9500 ?
    C2 C1 . 1.500(2) ?
    C1 H1B . 0.9800 ?
    C1 H1C . 0.9800 ?
    C1 H1D . 0.9800 ?
loop_
    _geom_angle_atom_site_label_1
    _geom_angle_atom_site_label_2
    _geom_angle_atom_site_label_3
    _geom_angle_site_symmetry_1
    _geom_angle_site_symmetry_3
    _geom_angle
    _geom_angle_publ_flag
    C2 O1 C3 . . 117.75(11) ?
    C9 N1 C8 . . 117.80(12) ?
    N1 C9 C10 . . 122.74(13) ?
    N1 C9 C12 . . 115.29(12) ?
    C10 C9 C12 . . 121.95(13) ?
    N1 C8 C3 . . 119.39(12) ?
    N1 C8 C7 . . 123.20(13) ?
    C3 C8 C7 . . 117.39(12) ?
    C18 C19 C14 . . 119.78(14) ?
    C18 C19 H19A . . 120.1 ?
    C14 C19 H19A . . 120.1 ?
    C11 C7 C6 . . 123.02(13) ?
    C11 C7 C8 . . 117.10(12) ?
    C6 C7 C8 . . 119.87(13) ?
    C19 C14 C15 . . 118.19(13) ?
    C19 C14 C13 . . 118.33(13) ?
    C15 C14 C13 . . 123.46(13) ?
    C18 C17 C16 . . 117.54(14) ?
    C18 C17 H17A . . 121.2 ?
    C16 C17 H17A . . 121.2 ?
    C4 C3 O1 . . 118.91(13) ?
    C4 C3 C8 . . 121.92(13) ?
    O1 C3 C8 . . 118.86(12) ?
    C13 C12 C9 . . 125.75(14) ?
    C13 C12 H12A . . 117.1 ?
    C9 C12 H12A . . 117.1 ?
    C10 C11 C7 . . 119.61(13) ?
    C10 C11 H11A . . 120.2 ?
    C7 C11 H11A . . 120.2 ?
    C3 C4 C5 . . 120.02(14) ?
    C3 C4 H4A . . 120.0 ?
    C5 C4 H4A . . 120.0 ?
    C5 C6 C7 . . 120.43(13) ?
    C5 C6 H6A . . 119.8 ?
    C7 C6 H6A . . 119.8 ?
    C6 C5 C4 . . 120.35(13) ?
    C6 C5 H5A . . 119.8 ?
    C4 C5 H5A . . 119.8 ?
    C11 C10 C9 . . 119.54(13) ?
    C11 C10 H10A . . 120.2 ?
    C9 C10 H10A . . 120.2 ?
    C15 C16 C17 . . 121.03(14) ?
    C15 C16 H16A . . 119.5 ?
    C17 C16 H16A . . 119.5 ?
    F1 C18 C17 . . 118.95(14) ?
    F1 C18 C19 . . 118.26(14) ?
    C17 C18 C19 . . 122.79(14) ?
    C16 C15 C14 . . 120.65(14) ?
    C16 C15 H15A . . 119.7 ?
    C14 C15 H15A . . 119.7 ?
    C12 C13 C14 . . 126.22(14) ?
    C12 C13 H13A . . 116.9 ?
    C14 C13 H13A . . 116.9 ?
    O2 C2 O1 . . 123.76(13) ?
    O2 C2 C1 . . 126.49(14) ?
    O1 C2 C1 . . 109.74(12) ?
    C2 C1 H1B . . 109.5 ?
    C2 C1 H1C . . 109.5 ?
    H1B C1 H1C . . 109.5 ?
    C2 C1 H1D . . 109.5 ?
    H1B C1 H1D . . 109.5 ?
    H1C C1 H1D . . 109.5 ?
loop_
    _geom_hbond_atom_site_label_D
    _geom_hbond_atom_site_label_H
    _geom_hbond_atom_site_label_A
    _geom_hbond_site_symmetry_A
    _geom_hbond_distance_DH
    _geom_hbond_distance_HA
    _geom_hbond_distance_DA
    _geom_hbond_angle_DHA
    C1 H1D O2 1_565 0.98000 2.54000 3.495(2) 166(2)
data_global
_journal_date_recd_electronic     2012-05-14
_journal_date_accepted     2012-07-03
_journal_name_full     'Acta Crystallographica, Section E'
_journal_year     2012
_journal_volume     68
_journal_issue      8
_journal_page_first     o2420
_journal_page_last     o2420
_journal_paper_category     QO
_journal_paper_doi     10.1107/S1600536812030255
_journal_coeditor_code     LD2060
_publ_contact_author_name     'Yan-Ping Huo'
_publ_contact_author_address
;
School of Chemical Engineering and Light Industry,
Guangdong University of Technology, Guangzhou 510006,
People's Republic of China
;
_publ_contact_author_email     tigerhuo1974@yahoo.com.cn
_publ_contact_author_fax     '86-20-39322428'
_publ_contact_author_phone     '86-20-31288169'
_publ_section_title
;
(<i>E</i>)-2-[2-(3-Fluorophenyl)ethenyl]quinolin-8-yl acetate
;
loop_
    _publ_author_name
    _publ_author_footnote
    _publ_author_address
    'Yan-Ping Huo' .
;
School of Chemical Engineering and Light Industry,
Guangdong University of Technology, Guangzhou 510006,
People's Republic of China
;
    'Xiao-Li Nie' .
;
School of Chemical Engineering and Light Industry,
Guangdong University of Technology, Guangzhou 510006,
People's Republic of China
;
    'Xiao-Ming Fang' .
;
School of Chemical Engineering and Light Industry,
Guangdong University of Technology, Guangzhou 510006,
People's Republic of China
;
