# Supplementary material for: (E)-2-[2-(3-Fluoro­phen­yl)ethen­yl]quinolin-8-yl acetate
Source: Acta Crystallogr Sect E Struct Rep Online. 2012 Jul 10;68(Pt 8):o2420. doi: 10.1107/S1600536812030255 (PMC3414338; doi:10.1107/S1600536812030255)
Supplement: Supplementary file 2 [file e-68-o2420-Isup2.hkl]

# 
# h,k,l, Fc-squared, Fo-squared, sigma(Fo-squared) and status flag 
# 
data_I
_shelx_title ' YGZ in P2(1)/c' 
_shelx_refln_list_code          4 
_shelx_F_calc_maximum      194.20 
_exptl_crystal_F_000       640.00 
_reflns_d_resolution_high  0.7806 
 
loop_ 
 _symmetry_equiv_pos_as_xyz 
 'x, y, z' 
 '-x, y+1/2, -z+1/2' 
 '-x, -y, -z' 
 'x, -y-1/2, z-1/2' 
 
_cell_length_a    17.6277 
_cell_length_b     5.2641 
_cell_length_c    16.0624 
_cell_angle_alpha  90.000 
_cell_angle_beta  100.528 
_cell_angle_gamma  90.000 
 
_shelx_F_squared_multiplier     1.000 
 
loop_ 
 _refln_index_h 
 _refln_index_k 
 _refln_index_l 
 _refln_F_squared_calc 
 _refln_F_squared_meas 
 _refln_F_squared_sigma 
 _refln_observed_status 
   2   0   0       12.48       14.65      0.99 o 
   3   0   0     6968.91     7119.53    142.57 o 
   4   0   0     4908.17     4910.86     63.09 o 
   5   0   0     2777.91     2923.72     37.46 o 
   6   0   0     4803.94     4831.04     61.63 o 
   7   0   0        2.48        4.49      0.62 o 
   8   0   0    11088.77    12130.38    178.66 o 
   9   0   0     2568.59     3050.63     39.42 o 
  10   0   0     1800.41     1799.11     30.47 o 
  11   0   0     1164.66     1260.14     18.80 o 
  13   0   0        0.14        1.44      0.85 o 
  14   0   0       80.90       68.53      3.35 o 
  15   0   0        4.41        6.46      1.22 o 
  16   0   0      382.24      333.78      6.16 o 
  17   0   0      711.42      623.73     10.08 o 
  18   0   0        0.34       13.18      2.57 o 
  19   0   0      225.07      211.10      8.00 o 
  20   0   0       40.59       57.42      2.57 o 
  21   0   0       35.77       40.88      2.34 o 
  22   0   0        2.57        3.88      1.62 o 
   1   1   0     1408.10     1507.11     20.15 o 
   2   1   0     6366.78     6152.76     95.04 o 
   3   1   0      333.58      379.76      4.40 o 
   4   1   0      979.31      928.03     10.12 o 
   5   1   0      221.75      248.91      6.16 o 
   6   1   0      466.33      414.84      3.77 o 
   7   1   0      442.95      436.98      4.54 o 
   8   1   0      859.85      905.20      8.79 o 
   9   1   0      198.47      187.71      3.84 o 
  10   1   0      236.33      184.62      2.50 o 
  11   1   0       26.78       27.42      0.97 o 
  12   1   0      183.32      164.14      2.46 o 
  13   1   0       11.41       12.54      0.94 o 
  14   1   0       59.91       66.20      1.61 o 
  15   1   0       23.41       18.29      1.08 o 
  16   1   0       81.28       77.73      1.83 o 
  17   1   0        2.33        1.42      0.82 o 
  18   1   0      267.34      252.27      3.77 o 
  19   1   0        7.41        6.06      2.16 o 
  20   1   0        2.26        0.75      1.11 o 
  21   1   0      114.89      106.94      2.86 o 
   0   2   0      164.92      160.11      4.09 o 
   1   2   0      176.59      151.82      2.80 o 
   2   2   0      555.54      583.73      8.49 o 
   3   2   0       36.14       14.13      0.88 o 
   4   2   0        7.96        2.75      0.86 o 
   5   2   0     1236.91     1327.20     17.77 o 
   6   2   0        0.71        2.22      0.83 o 
   7   2   0      309.50      283.49      3.84 o 
   8   2   0      387.65      354.96      4.65 o 
   9   2   0      474.49      462.76      6.69 o 
  10   2   0       33.62       43.11      1.39 o 
  11   2   0       51.33       43.16      1.42 o 
  12   2   0       16.43       15.99      1.15 o 
  13   2   0      218.58      208.00      3.54 o 
  14   2   0       43.40       43.80      1.60 o 
  15   2   0       28.56       23.21      1.33 o 
  16   2   0      107.40      102.63      2.48 o 
  17   2   0       37.59       40.68      1.80 o 
  18   2   0      102.54       97.18      2.55 o 
  19   2   0       28.94       24.86      2.75 o 
  20   2   0        0.84        0.42      1.16 o 
  21   2   0        0.26       -0.12      1.56 o 
   1   3   0      373.71      430.23      6.90 o 
   2   3   0      375.94      392.27      6.41 o 
   3   3   0      413.63      489.46      7.70 o 
   4   3   0       98.08      103.67      3.35 o 
   5   3   0      688.07      789.56     11.67 o 
   6   3   0     1317.56     1544.76     17.18 o 
   7   3   0      270.38      226.32      3.46 o 
   8   3   0       12.72        9.81      1.03 o 
   9   3   0      280.84      277.75      4.14 o 
  10   3   0       81.42       91.02      2.13 o 
  11   3   0     2373.01     2234.46     24.66 o 
  12   3   0        4.69        5.66      1.62 o 
  13   3   0      117.13      132.09      5.20 o 
  14   3   0     1795.10     1842.22     20.94 o 
  15   3   0      140.63      142.18      3.14 o 
  16   3   0      663.51      664.45      8.89 o 
  17   3   0      193.85      187.25      3.78 o 
  18   3   0       43.59       45.64      1.97 o 
  19   3   0       35.94       40.16      1.96 o 
   0   4   0       68.97       65.18      3.16 o 
   1   4   0       73.70       89.18      4.41 o 
   2   4   0       31.10       40.34      1.82 o 
   3   4   0        7.85        6.92      1.71 o 
   4   4   0      120.55      129.52      3.25 o 
   5   4   0        3.31        2.18      1.13 o 
   6   4   0        5.45        6.05      1.86 o 
   7   4   0      248.19      254.08      4.08 o 
   8   4   0       85.03       84.15      2.16 o 
   9   4   0      187.84      189.22      3.41 o 
  10   4   0        3.62        4.06      1.04 o 
  11   4   0        0.01       -0.73      0.92 o 
  12   4   0        0.46       -0.02      0.99 o 
  13   4   0       60.96       62.16      2.26 o 
  14   4   0       13.80       14.15      3.41 o 
  15   4   0      152.91      144.48      5.04 o 
  16   4   0       52.71       48.97      2.55 o 
  17   4   0       36.94       36.00      3.20 o 
   1   5   0      118.72      117.95      3.42 o 
   2   5   0       72.57       71.12      2.67 o 
   3   5   0        1.59        3.63      1.42 o 
   4   5   0       57.75       55.11      2.68 o 
   5   5   0       17.93       12.14      2.46 o 
   6   5   0       26.21       24.97      1.84 o 
   7   5   0      143.50      140.28      5.57 o 
   8   5   0       23.51       27.52      2.05 o 
   9   5   0       33.95       30.40      2.04 o 
  10   5   0       35.81       39.61      2.26 o 
  11   5   0        1.91        3.22      2.29 o 
  12   5   0        4.51        1.50      1.61 o 
  13   5   0       63.59       63.90      2.92 o 
  14   5   0        5.35        3.61      2.27 o 
   0   6   0      107.09      117.04      5.32 o 
   1   6   0       13.84       15.84      2.15 o 
   2   6   0       53.96       58.69      2.80 o 
   3   6   0        9.29       13.94      2.08 o 
   4   6   0      123.11      125.91      3.93 o 
   5   6   0      229.53      257.07      8.17 o 
   6   6   0        0.06       -1.59      1.59 o 
   7   6   0       12.40       12.69      2.20 o 
   8   6   0       10.29       12.63      2.10 o 
   9   6   0        5.78        2.38      2.46 o 
  10   6   0        5.86        7.85      2.72 o 
 -22   1   1        2.29        1.32      1.28 o 
 -21   1   1       13.23       17.28      1.67 o 
 -20   1   1        0.64        0.35      1.06 o 
 -19   1   1        0.33        0.50      1.44 o 
 -18   1   1        0.33       -0.03      0.95 o 
 -17   1   1       40.96       34.08      1.50 o 
 -16   1   1      141.82      125.39      2.97 o 
 -15   1   1       19.70       18.00      1.14 o 
 -14   1   1       94.78       86.13      4.40 o 
 -13   1   1        8.09        9.02      0.84 o 
 -12   1   1       30.86       26.24      0.98 o 
 -11   1   1       86.43       86.86      4.01 o 
 -10   1   1      892.59      937.26     13.74 o 
  -9   1   1       20.44       10.95      0.77 o 
  -8   1   1      568.06      664.36      7.69 o 
  -7   1   1      123.38       87.29      2.08 o 
  -6   1   1      981.97      974.83     10.76 o 
  -5   1   1      796.60      778.41      8.62 o 
  -4   1   1        0.01        0.43      0.29 o 
  -3   1   1       54.37       38.78      0.71 o 
  -1   1   1     1401.32     1471.22     16.05 o 
   0   1   1      231.80      307.95      3.69 o 
   1   1   1     4458.42     5000.72    155.23 o 
   2   1   1     1924.84     2061.62     22.46 o 
   3   1   1     5828.81     5824.82    139.30 o 
   4   1   1      239.35      267.92      2.85 o 
   5   1   1      194.78      196.16      1.97 o 
   6   1   1       35.22       40.97      0.88 o 
   7   1   1     1147.23     1105.03     17.82 o 
   8   1   1        4.37        4.29      0.53 o 
   9   1   1     1199.38     1325.58     15.61 o 
  10   1   1      324.82      320.94      3.75 o 
  11   1   1      217.81      200.07      2.72 o 
  12   1   1      394.12      424.48      4.86 o 
  13   1   1       77.47       77.63      1.68 o 
  14   1   1      226.61      226.66      3.23 o 
  15   1   1       79.01       73.65      1.75 o 
  16   1   1       28.27       24.34      1.19 o 
  17   1   1        4.36        3.47      0.91 o 
  18   1   1       83.25       81.47      2.00 o 
  19   1   1      193.61      203.62      3.40 o 
  20   1   1       54.12       56.84      1.84 o 
  21   1   1       32.64       37.56      1.87 o 
 -21   2   1       28.61       44.91      2.03 o 
 -20   2   1       26.33       30.15      1.69 o 
 -19   2   1        9.00        6.78      1.30 o 
 -18   2   1        8.71       10.47      1.40 o 
 -17   2   1      121.80      122.29      2.81 o 
 -16   2   1       45.90       47.31      1.74 o 
 -15   2   1       33.97       28.99      1.40 o 
 -14   2   1       23.90       26.94      1.36 o 
 -13   2   1      402.61      384.09      5.43 o 
 -12   2   1      745.37      708.02      8.68 o 
 -11   2   1        3.39        1.11      0.70 o 
 -10   2   1      128.32      106.92      2.13 o 
  -9   2   1       53.30       35.64      1.21 o 
  -8   2   1       15.56       15.25      0.86 o 
  -7   2   1      244.68      244.58      3.40 o 
  -6   2   1       12.50       11.04      0.72 o 
  -5   2   1      483.16      574.44      6.73 o 
  -4   2   1       95.41       69.05      1.75 o 
  -3   2   1      215.99      233.29      3.93 o 
  -2   2   1     1452.30     1558.24     21.11 o 
  -1   2   1      127.50       90.66      1.97 o 
   1   2   1      244.91      292.71     14.39 o 
   2   2   1     1113.12     1280.66     24.83 o 
   3   2   1     2139.88     2312.70     43.70 o 
   4   2   1       12.32        9.79      1.30 o 
   7   2   1       55.87       56.22      1.34 o 
   8   2   1      167.62      123.69      2.12 o 
   9   2   1       86.92       87.68      1.45 o 
  10   2   1      404.51      423.67     10.05 o 
  11   2   1        7.79        9.58      0.98 o 
  12   2   1       86.05       95.91      2.22 o 
  13   2   1      600.99      610.85      7.84 o 
  14   2   1      240.12      227.44      3.83 o 
  15   2   1       74.06       75.88      3.13 o 
  16   2   1       21.84       20.07      1.69 o 
  17   2   1       58.73       60.20      2.45 o 
  18   2   1        0.70        0.05      1.05 o 
  19   2   1       41.59       44.64      1.87 o 
  20   2   1       19.52       22.02      1.57 o 
 -20   3   1        9.28       13.32      2.07 o 
 -19   3   1      145.76      163.13      3.63 o 
 -18   3   1        4.78        1.24      1.22 o 
 -17   3   1        6.06        6.71      1.79 o 
 -16   3   1      551.73      579.71      8.00 o 
 -15   3   1      527.30      503.36      7.76 o 
 -14   3   1        3.50        6.62      1.23 o 
 -13   3   1      115.23      110.28      2.54 o 
 -12   3   1        9.74        9.74      1.24 o 
 -11   3   1     2595.49     2580.18     28.19 o 
 -10   3   1       43.98       35.17      1.53 o 
  -9   3   1       32.81       36.91      1.37 o 
  -8   3   1      287.10      326.81      4.58 o 
  -7   3   1      276.07      252.56      3.74 o 
  -6   3   1     1148.78     1170.44     13.26 o 
  -5   3   1     1324.13     1393.32     19.48 o 
  -4   3   1        5.11        5.54      0.97 o 
  -3   3   1     1302.87     1523.95     24.87 o 
  -2   3   1      759.30      778.37     11.45 o 
  -1   3   1      589.23      672.59     14.15 o 
   0   3   1       63.06       79.10      3.28 o 
   1   3   1      317.35      317.37      5.40 o 
   2   3   1       15.30        8.33      3.76 o 
   3   3   1        6.79        1.40      1.25 o 
   4   3   1       65.42       55.54      1.84 o 
   5   3   1      465.13      484.88      7.70 o 
   6   3   1      108.18      119.19      2.84 o 
   7   3   1        1.74        1.50      0.72 o 
   8   3   1      256.19      284.14      4.18 o 
   9   3   1        1.04        0.32      0.75 o 
  10   3   1       16.70       16.56      1.92 o 
  11   3   1       43.71       44.77      1.69 o 
  12   3   1      234.33      223.31      3.79 o 
  13   3   1       42.94       42.23      1.72 o 
  14   3   1      633.16      653.72      8.57 o 
  15   3   1       26.03       25.57      1.96 o 
  16   3   1      105.42      113.05      2.83 o 
  17   3   1       53.98       53.85      2.09 o 
  18   3   1        3.32        3.17      3.39 o 
  19   3   1        1.98        0.33      1.56 o 
 -18   4   1        3.26        4.75      1.90 o 
 -17   4   1       18.59       17.01      4.78 o 
 -16   4   1      143.06      145.76      4.18 o 
 -15   4   1        2.54        1.15      1.49 o 
 -14   4   1       96.45       96.38      3.23 o 
 -13   4   1      135.77      143.63      4.24 o 
 -12   4   1        2.67        2.20      1.30 o 
 -11   4   1       12.27       10.57      2.12 o 
 -10   4   1       67.12       64.01      2.43 o 
  -9   4   1       42.11       37.56      2.68 o 
  -8   4   1      142.79      145.17      2.85 o 
  -7   4   1      335.34      323.98      5.35 o 
  -6   4   1       75.81       78.00      2.02 o 
  -5   4   1       62.94       67.36      2.33 o 
  -4   4   1      377.89      385.30      8.49 o 
  -3   4   1      138.80      139.56      3.39 o 
  -2   4   1      472.31      501.75      8.28 o 
  -1   4   1       21.41       16.87      1.43 o 
   0   4   1       48.66       44.32      2.25 o 
   1   4   1      285.47      292.24      7.59 o 
   2   4   1       71.43       80.67      3.46 o 
   3   4   1        9.89        8.06      1.28 o 
   4   4   1       25.17       20.47      1.51 o 
   5   4   1       51.06       39.92      1.88 o 
   6   4   1        0.53       -0.51      1.51 o 
   7   4   1      456.07      443.02      6.14 o 
   8   4   1        0.93        2.05      0.93 o 
   9   4   1      178.60      167.58      3.20 o 
  10   4   1       70.76       70.88      2.06 o 
  11   4   1       50.28       45.66      1.74 o 
  12   4   1       31.05       30.04      1.55 o 
  13   4   1       17.18       17.90      2.22 o 
  14   4   1        7.35        5.99      1.57 o 
  15   4   1      218.21      216.08      5.09 o 
  16   4   1       20.10       27.70      2.85 o 
  17   4   1       44.28       44.97      3.54 o 
 -15   5   1       17.93       23.53      3.39 o 
 -14   5   1        0.46       -0.41      1.65 o 
 -13   5   1       17.98       17.04      2.14 o 
 -12   5   1       32.36       30.96      3.69 o 
 -11   5   1       11.01       14.22      2.08 o 
 -10   5   1       19.52       22.19      1.83 o 
  -9   5   1        0.99        0.47      1.34 o 
  -8   5   1        2.25        1.85      1.39 o 
  -7   5   1       67.52       64.92      2.64 o 
  -6   5   1       21.76       21.01      1.90 o 
  -5   5   1        1.16       -0.41      1.60 o 
  -4   5   1      257.10      274.21      5.70 o 
  -3   5   1        1.57        1.20      1.34 o 
  -2   5   1      187.82      199.16      4.64 o 
  -1   5   1      147.54      164.01      4.10 o 
   0   5   1        9.11        9.17      2.23 o 
   1   5   1       93.37      104.32      3.25 o 
   2   5   1      552.01      610.90     10.19 o 
   3   5   1        0.85        1.56      2.07 o 
   4   5   1       49.56       43.28      3.70 o 
   5   5   1        0.29       -1.20      1.20 o 
   6   5   1        5.64        4.78      1.50 o 
   7   5   1      124.33      107.66      3.36 o 
   8   5   1        6.12        3.16      1.42 o 
   9   5   1       54.32       57.16      2.51 o 
  10   5   1       20.68       20.39      1.93 o 
  11   5   1       18.54       21.63      2.98 o 
  12   5   1       10.97       11.87      2.64 o 
  13   5   1       69.95       77.50      4.24 o 
  14   5   1       15.69       22.74      2.83 o 
 -10   6   1       42.21       46.08      3.87 o 
  -9   6   1        0.01       -1.59      1.59 o 
  -8   6   1        1.63       -2.05      2.05 o 
  -7   6   1        0.27       -1.49      1.49 o 
  -6   6   1        1.11       -0.93      2.33 o 
  -5   6   1      695.12      695.19     19.12 o 
  -4   6   1      104.20      110.72      3.74 o 
  -3   6   1       34.47       32.96      2.40 o 
  -2   6   1       80.01       81.57      3.25 o 
  -1   6   1        8.78        6.63      1.79 o 
   0   6   1        3.56        3.35      1.64 o 
   1   6   1      154.63      162.93      4.46 o 
   2   6   1       15.89       26.34      2.45 o 
   3   6   1      722.67      777.15     12.91 o 
   4   6   1       16.31       18.01      2.94 o 
   5   6   1      211.02      226.24      5.84 o 
   6   6   1      134.49      113.68      3.71 o 
   7   6   1       16.75       21.89      3.31 o 
   8   6   1        0.13       -0.74      2.20 o 
   9   6   1       17.16       23.38      3.54 o 
 -22   0   2        0.36        0.63      1.82 o 
 -21   0   2       23.47       18.54      2.64 o 
 -20   0   2        2.01        9.34      1.60 o 
 -19   0   2      419.88      379.09      7.12 o 
 -18   0   2      280.47      276.59      5.62 o 
 -17   0   2      847.20      823.81     15.11 o 
 -16   0   2      426.57      376.00      8.71 o 
 -15   0   2      243.28      207.95      4.36 o 
 -14   0   2      196.25      204.72      6.57 o 
 -13   0   2      571.87      590.06      9.12 o 
 -12   0   2       94.74       91.02      2.40 o 
 -11   0   2     1851.44     1916.92     25.45 o 
 -10   0   2      140.91      192.83      3.60 o 
  -9   0   2      716.35      937.74     17.76 o 
  -8   0   2      732.27      840.43      9.39 o 
  -7   0   2     1521.61     1343.33     22.57 o 
  -6   0   2      188.74      195.05      2.68 o 
  -5   0   2     2672.02     2873.65     30.40 o 
  -4   0   2     1240.39     1210.63     13.13 o 
  -3   0   2     7064.67     6858.36    114.65 o 
  -2   0   2     4214.86     4108.19     77.65 o 
  -1   0   2     6725.04     6471.22    124.61 o 
   0   0   2     1159.18     1346.51     26.50 o 
   1   0   2        0.56       18.74      0.46 o 
   2   0   2     3889.72     4056.14     43.34 o 
   3   0   2      858.35      733.24      8.01 o 
   4   0   2     5266.85     5542.02     84.13 o 
   5   0   2     4760.42     4574.66     58.35 o 
   6   0   2      175.97      177.56      2.87 o 
   7   0   2     1202.95      982.09     22.85 o 
   8   0   2      301.47      265.19      3.42 o 
   9   0   2      756.10      886.10      9.96 o 
  10   0   2      310.29      364.60      6.42 o 
  11   0   2       87.72       61.56      1.91 o 
  12   0   2        0.70        2.19      0.87 o 
  13   0   2       43.34       39.74      1.78 o 
  14   0   2        1.31        3.12      1.06 o 
  15   0   2      188.27      166.74      3.81 o 
  16   0   2        2.78        2.29      1.14 o 
  17   0   2       86.90       78.27      2.70 o 
  18   0   2       76.22       66.07      2.58 o 
  19   0   2       65.22       66.21      2.65 o 
  20   0   2       53.65       53.42      5.01 o 
  21   0   2        6.58        7.51      1.84 o 
 -22   1   2        3.40        2.10      1.34 o 
 -21   1   2        0.61       -1.03      1.03 o 
 -20   1   2        4.56        2.26      1.09 o 
 -19   1   2       20.29       17.38      1.54 o 
 -18   1   2        1.33       -0.44      0.92 o 
 -17   1   2       44.75       41.63      1.61 o 
 -16   1   2      143.09      120.12      2.60 o 
 -15   1   2       12.20       12.41      1.17 o 
 -14   1   2       21.73       23.45      1.23 o 
 -13   1   2        0.71        0.63      0.67 o 
 -12   1   2       49.33       41.15      1.33 o 
 -11   1   2       43.53       30.08      2.81 o 
 -10   1   2      491.42      589.53      7.12 o 
  -9   1   2      499.34      498.63      6.06 o 
  -8   1   2     1283.26     1424.03     15.57 o 
  -7   1   2      660.15      670.26      6.60 o 
  -6   1   2      142.55      107.83      1.42 o 
  -5   1   2      700.08      691.92      6.69 o 
  -4   1   2      397.00      447.68      4.43 o 
  -3   1   2      327.04      399.72      3.97 o 
  -2   1   2      536.83      637.84      7.07 o 
  -1   1   2     8401.21     8809.84     95.15 o 
   0   1   2     2851.14     3039.30     32.80 o 
   1   1   2     1317.47     1466.41     13.88 o 
   2   1   2    15158.99    15783.37    130.00 o 
   3   1   2     8945.58     9158.83     98.75 o 
   4   1   2      474.12      455.90      4.59 o 
   5   1   2      166.67      150.55      1.48 o 
   6   1   2      141.93      120.40      1.94 o 
   7   1   2       46.70       38.02      0.67 o 
   8   1   2      836.20      784.34      7.63 o 
   9   1   2      593.68      648.68      5.84 o 
  11   1   2        5.15        3.81      0.64 o 
  12   1   2      578.85      611.06      6.56 o 
  13   1   2      124.30      102.98      1.95 o 
  14   1   2      328.53      292.08      3.86 o 
  15   1   2       15.58       16.82      1.07 o 
  16   1   2       15.78       17.95      1.16 o 
  17   1   2       33.75       30.44      1.33 o 
  18   1   2      170.23      180.80      3.11 o 
  19   1   2        1.17        1.76      1.00 o 
  20   1   2       27.35       24.65      1.51 o 
  21   1   2       83.47       88.73      2.32 o 
 -21   2   2      196.18      257.01      4.77 o 
 -20   2   2       39.02       47.39      1.95 o 
 -19   2   2        0.99        3.99      1.17 o 
 -18   2   2        1.90        1.15      1.04 o 
 -17   2   2       26.97       22.06      1.37 o 
 -16   2   2        0.05        0.42      1.01 o 
 -15   2   2      589.33      576.17      7.62 o 
 -14   2   2      257.62      251.45      4.05 o 
 -13   2   2     1968.79     1912.50     21.28 o 
 -12   2   2     1588.09     1504.40     16.93 o 
 -11   2   2       42.77       49.27      1.48 o 
 -10   2   2       37.35       31.71      1.19 o 
  -9   2   2        1.46        0.32      0.57 o 
  -8   2   2       10.29       13.09      0.97 o 
  -7   2   2      275.82      304.32      4.70 o 
  -6   2   2      350.79      337.92      4.30 o 
  -5   2   2      361.42      373.39      4.61 o 
  -4   2   2     1121.09     1217.33     13.67 o 
  -3   2   2       86.86       81.45      3.83 o 
  -2   2   2        8.62       20.38      0.77 o 
  -1   2   2      705.82      704.79      8.22 o 
   0   2   2     1298.50     1418.18     19.25 o 
   1   2   2       49.84       42.45      2.64 o 
   2   2   2     1039.13     1314.66     14.69 o 
   3   2   2        3.84        6.84      0.69 o 
   4   2   2     5169.02     5790.92     62.01 o 
   5   2   2     1272.37     1467.92     14.13 o 
   6   2   2      379.89      397.24      3.86 o 
   7   2   2       47.27       43.40      0.98 o 
   8   2   2      214.32      223.86      3.14 o 
   9   2   2      525.76      489.31      5.21 o 
  11   2   2      102.59      108.73      2.83 o 
  12   2   2      874.30      911.49     13.34 o 
  13   2   2     2313.34     2413.70     32.32 o 
  14   2   2      466.62      466.89      8.71 o 
  15   2   2       10.01        9.10      1.23 o 
  16   2   2       25.92       22.75      1.36 o 
  17   2   2       49.98       47.84      1.89 o 
  18   2   2        8.33        5.98      1.24 o 
  19   2   2      114.80      131.66      7.35 o 
  20   2   2       26.34       23.87      3.24 o 
 -20   3   2       53.59       68.13      2.94 o 
 -19   3   2       34.87       42.53      2.39 o 
 -18   3   2       42.66       46.67      1.95 o 
 -17   3   2       82.46       75.17      2.47 o 
 -16   3   2      145.07      153.18      3.26 o 
 -15   3   2        7.37        5.66      1.23 o 
 -14   3   2      342.52      356.73      5.37 o 
 -13   3   2       42.80       37.95      1.64 o 
 -12   3   2      255.75      273.61      4.32 o 
 -11   3   2     1391.02     1393.13     15.89 o 
 -10   3   2       11.36       14.17      1.43 o 
  -9   3   2       80.56       83.72      1.93 o 
  -8   3   2      572.57      606.86     12.44 o 
  -7   3   2      124.41      114.61      2.18 o 
  -6   3   2      208.22      226.81      3.37 o 
  -5   3   2      129.33      172.91      2.75 o 
  -4   3   2      337.52      347.24      5.87 o 
  -3   3   2     1618.72     1829.84     25.10 o 
  -2   3   2      437.07      423.90      6.83 o 
  -1   3   2       41.78       23.45      1.68 o 
   0   3   2      476.77      586.94      8.95 o 
   2   3   2       27.73       24.35      1.97 o 
   3   3   2     1587.80     1718.92     33.58 o 
   4   3   2      105.64       80.95      8.92 o 
   5   3   2      382.34      376.06     15.32 o 
   6   3   2      678.27      642.07     13.18 o 
   7   3   2        3.66        4.12      0.74 o 
   8   3   2       19.24       19.77      1.10 o 
   9   3   2       18.55       17.04      1.10 o 
  10   3   2       20.48       18.54      1.58 o 
  12   3   2       21.89       24.27      1.79 o 
  13   3   2       43.37       38.27      3.09 o 
  15   3   2        0.19       -0.04      1.02 o 
  16   3   2       14.30       12.77      1.91 o 
  17   3   2        5.37        2.99      1.63 o 
  18   3   2       12.17       13.04      2.01 o 
  19   3   2       14.21       11.36      3.00 o 
 -18   4   2        0.04       -1.56      1.56 o 
 -17   4   2        0.01        0.21      1.54 o 
 -16   4   2        9.73        8.95      2.68 o 
 -15   4   2        4.11        3.96      1.68 o 
 -14   4   2       79.21       80.01      2.98 o 
 -13   4   2       20.44       22.94      1.78 o 
 -12   4   2       22.59       22.12      1.72 o 
 -11   4   2      130.64      117.06      3.34 o 
 -10   4   2      305.66      285.25      5.71 o 
  -9   4   2      214.08      213.12      4.68 o 
  -8   4   2      258.52      231.70      4.85 o 
  -7   4   2       27.88       29.46      1.74 o 
  -6   4   2      127.25      124.67      4.43 o 
  -5   4   2      100.41      114.69      3.08 o 
  -4   4   2        2.40        0.56      0.98 o 
  -3   4   2       21.29       23.91      1.55 o 
  -2   4   2      462.44      497.01      8.22 o 
  -1   4   2      163.44      160.55      3.67 o 
   0   4   2      140.13      129.86      3.22 o 
   1   4   2      509.02      521.45      8.53 o 
   2   4   2      175.64      168.97      3.80 o 
   3   4   2        0.73        3.41      1.21 o 
   4   4   2        0.03        0.01      0.95 o 
   7   4   2       48.88       40.28      2.72 o 
   8   4   2      225.95      181.27      3.88 o 
   9   4   2        4.93        3.87      0.97 o 
  10   4   2       20.08       20.93      1.77 o 
  11   4   2       23.73       17.43      3.24 o 
  12   4   2        2.20        2.74      1.33 o 
  13   4   2        0.86       -0.74      1.31 o 
  14   4   2       54.50       54.75      2.56 o 
  15   4   2       76.99       83.53      3.19 o 
  16   4   2       32.54       24.59      2.46 o 
  17   4   2       89.83       93.06      3.55 o 
 -15   5   2       16.74       17.58      4.00 o 
 -14   5   2        5.38        5.16      1.82 o 
 -13   5   2       21.26       19.19      3.22 o 
 -12   5   2        2.35        2.49      1.53 o 
 -11   5   2       23.62       21.25      2.02 o 
 -10   5   2      103.65      103.63      3.42 o 
  -9   5   2       79.23       77.39      2.90 o 
  -8   5   2       23.43       22.12      2.12 o 
  -7   5   2      248.67      244.50      5.39 o 
  -6   5   2        7.67        7.94      1.59 o 
  -5   5   2        6.54        9.19      2.53 o 
  -4   5   2      140.98      143.56      3.85 o 
  -3   5   2      429.31      437.33      7.93 o 
  -2   5   2     1477.84     1590.83     22.99 o 
  -1   5   2      759.59      790.91     12.55 o 
   0   5   2       33.46       35.06      3.13 o 
   1   5   2      268.49      264.63      5.54 o 
   2   5   2      281.71      287.06      5.84 o 
   3   5   2      232.23      236.54      5.21 o 
   4   5   2       91.28       89.78      2.98 o 
   5   5   2        0.11        0.56      1.25 o 
   6   5   2      191.21      189.33      6.48 o 
   7   5   2      355.17      327.21      9.31 o 
   8   5   2        4.29        0.56      2.14 o 
   9   5   2        4.65        3.24      1.97 o 
  10   5   2       18.76       18.69      2.87 o 
  11   5   2        1.82        1.82      2.05 o 
  12   5   2        1.70        1.79      2.12 o 
  13   5   2       12.39       12.73      2.68 o 
  14   5   2        5.29        2.72      2.35 o 
 -10   6   2       18.58       15.19      2.32 o 
  -9   6   2        5.09        4.35      1.87 o 
  -8   6   2        4.18        1.90      2.20 o 
  -7   6   2        0.10       -0.84      1.55 o 
  -6   6   2      128.30      133.01      4.05 o 
  -5   6   2      125.03      138.50      4.13 o 
  -4   6   2       33.54       30.34      2.27 o 
  -3   6   2       83.06       81.39      3.16 o 
  -2   6   2       98.86      109.86      3.67 o 
  -1   6   2       91.58       93.74      3.39 o 
   0   6   2       29.54       25.77      2.13 o 
   1   6   2       45.21       43.60      2.46 o 
   2   6   2      119.55      126.37      3.96 o 
   3   6   2      436.77      475.18      8.89 o 
   4   6   2        2.91        3.30      1.70 o 
   5   6   2        0.70        3.61      2.49 o 
   6   6   2        0.87       -1.34      2.08 o 
   7   6   2       40.40       34.32      3.28 o 
   8   6   2       23.60       26.69      3.16 o 
   9   6   2        8.10        6.40      2.46 o 
 -22   1   3        0.34        0.40      1.22 o 
 -21   1   3        0.95       -0.05      1.09 o 
 -20   1   3        5.86        3.92      1.15 o 
 -19   1   3       21.29       24.26      2.76 o 
 -18   1   3      161.67      139.12      3.01 o 
 -17   1   3        0.00        0.57      0.91 o 
 -16   1   3      119.56      115.37      2.56 o 
 -15   1   3      170.01      130.93      2.66 o 
 -14   1   3       35.91       25.24      1.26 o 
 -13   1   3        2.43        1.13      0.71 o 
 -12   1   3       80.78       65.13      1.42 o 
 -11   1   3        0.80        1.91      0.77 o 
 -10   1   3      349.97      321.64      3.66 o 
  -9   1   3      403.24      495.91      4.57 o 
  -8   1   3       25.10       21.93      0.66 o 
  -7   1   3      865.11      910.28      7.86 o 
  -6   1   3     1466.41     1413.62     11.89 o 
  -5   1   3      676.32      633.49      6.17 o 
  -4   1   3     7594.12     8032.04     66.09 o 
  -3   1   3      341.65      274.75      2.94 o 
  -2   1   3        0.06        3.61      0.71 o 
  -1   1   3     1856.79     2032.23     19.10 o 
   0   1   3      424.12      411.37      4.18 o 
   1   1   3    18160.81    18492.18    169.82 o 
   2   1   3    10247.30    10888.41     89.88 o 
   3   1   3     1234.03     1322.10     11.10 o 
   4   1   3      920.56      870.23      7.48 o 
   5   1   3      887.28     1054.56      8.16 o 
   6   1   3      142.67      126.39      1.36 o 
   7   1   3       38.39       47.88      0.77 o 
   8   1   3     1988.08     2029.66     18.37 o 
   9   1   3      243.07      246.42      2.40 o 
  10   1   3      289.11      320.84      3.34 o 
  11   1   3        9.31        5.91      0.78 o 
  12   1   3      104.29       97.47      3.13 o 
  13   1   3      637.58      637.42      9.59 o 
  14   1   3      248.11      243.60      7.04 o 
  15   1   3       97.63       93.60      1.98 o 
  16   1   3       77.93       82.94      2.00 o 
  17   1   3       13.35       13.46      1.21 o 
  18   1   3      408.41      414.16      6.09 o 
  19   1   3        3.43        1.84      1.03 o 
  20   1   3        3.85        3.46      1.39 o 
  21   1   3        6.41       11.80      1.67 o 
 -21   2   3        4.57        6.85      1.44 o 
 -20   2   3       34.28       34.69      1.72 o 
 -19   2   3        0.12        0.50      1.07 o 
 -18   2   3        0.04       -0.95      0.95 o 
 -17   2   3       18.21       18.52      1.33 o 
 -16   2   3      212.24      202.72      4.23 o 
 -15   2   3        3.51        3.52      1.31 o 
 -14   2   3      216.84      213.30      4.29 o 
 -13   2   3     1332.25     1289.86     14.82 o 
 -12   2   3      190.42      194.05      3.25 o 
 -11   2   3        4.90        3.27      0.79 o 
 -10   2   3      207.73      188.29      3.00 o 
  -9   2   3        3.51        2.07      0.59 o 
  -8   2   3      774.12      744.66      8.67 o 
  -7   2   3      333.27      375.74      4.88 o 
  -6   2   3        3.44        2.15      0.68 o 
  -5   2   3      672.22      769.27      7.59 o 
  -4   2   3     2652.51     2902.74     30.80 o 
  -3   2   3        9.56        6.63      0.47 o 
  -2   2   3        0.38        0.47      0.41 o 
  -1   2   3       79.42       74.34      1.76 o 
   0   2   3       79.31       67.00      1.38 o 
   1   2   3        5.85        7.25      0.63 o 
   2   2   3     1975.39     2119.76     20.08 o 
   3   2   3       12.24       17.95      1.12 o 
   4   2   3     1989.42     2472.28     23.32 o 
   5   2   3        4.21        6.97      0.78 o 
   6   2   3     1593.79     1602.09     13.66 o 
   7   2   3      262.28      236.02      2.59 o 
   8   2   3       49.34       33.33      0.83 o 
   9   2   3        0.20        0.47      0.53 o 
  10   2   3      174.95      183.41      3.97 o 
  11   2   3      390.92      395.04      4.65 o 
  12   2   3     3231.04     3135.36     29.11 o 
  13   2   3      176.85      171.40      3.19 o 
  14   2   3        5.34        7.91      1.16 o 
  15   2   3      132.40      129.01      6.21 o 
  16   2   3        0.11       -0.86      0.86 o 
  17   2   3        0.04        1.10      1.53 o 
  18   2   3        6.47        6.28      1.60 o 
  19   2   3       99.92       95.27      4.34 o 
  20   2   3      115.40      128.48      4.00 o 
 -20   3   3       54.53       75.07      3.10 o 
 -19   3   3       77.48       92.00      3.29 o 
 -18   3   3       14.13       24.86      2.70 o 
 -17   3   3       54.18       52.61      2.39 o 
 -16   3   3       22.34       23.08      2.64 o 
 -15   3   3        0.38       -0.07      1.19 o 
 -14   3   3       91.50       89.27      2.32 o 
 -13   3   3       50.66       50.76      1.80 o 
 -12   3   3     1407.87     1374.18     15.79 o 
 -11   3   3      145.66      138.76      2.76 o 
 -10   3   3        3.30        3.60      0.89 o 
  -9   3   3      639.20      603.82      7.50 o 
  -8   3   3      114.89       95.97      1.99 o 
  -7   3   3        4.01        2.04      0.70 o 
  -6   3   3       54.29       68.10      2.27 o 
  -5   3   3       95.65       78.32      1.66 o 
  -4   3   3      516.76      565.14      8.73 o 
  -3   3   3      135.26      142.63      3.08 o 
  -2   3   3       88.04       99.77      2.45 o 
  -1   3   3      900.81      947.19     13.62 o 
   0   3   3       36.53       68.31      1.84 o 
   1   3   3        7.25        4.83      0.77 o 
   2   3   3       27.13       25.44      1.38 o 
   3   3   3      406.87      482.36      7.60 o 
   4   3   3      107.19       91.42      2.37 o 
   5   3   3        0.01        0.46      0.59 o 
   6   3   3      313.47      334.97      4.61 o 
   7   3   3        0.10        0.33      0.54 o 
   8   3   3       33.82       38.58      1.13 o 
   9   3   3       42.04       40.36      1.48 o 
  10   3   3       42.48       38.90      1.50 o 
  11   3   3       89.69       85.54      3.58 o 
  12   3   3        5.84        6.35      1.09 o 
  13   3   3        0.00        0.85      1.29 o 
  14   3   3       97.39       95.56      3.14 o 
  15   3   3       22.36       21.65      2.11 o 
  16   3   3      138.41      147.65      4.08 o 
  17   3   3        2.23       -0.32      1.56 o 
  18   3   3        4.70        3.12      1.70 o 
 -18   4   3       38.10       34.84      2.36 o 
 -17   4   3        4.12        5.70      1.78 o 
 -16   4   3       33.66       37.81      2.28 o 
 -15   4   3       66.85       71.62      2.87 o 
 -14   4   3      186.70      181.88      4.58 o 
 -13   4   3        7.20        5.32      1.46 o 
 -12   4   3      164.56      157.28      5.04 o 
 -11   4   3       32.12       27.87      1.82 o 
 -10   4   3       11.74       12.67      1.77 o 
  -9   4   3      447.07      433.95      7.69 o 
  -8   4   3      288.75      296.15      5.76 o 
  -7   4   3       92.43       91.49      2.80 o 
  -6   4   3      163.23      161.74      3.81 o 
  -5   4   3       32.64       31.69      1.73 o 
  -4   4   3        0.05       -0.95      0.95 o 
  -3   4   3      169.12      163.17      3.91 o 
  -2   4   3      295.70      319.56      5.88 o 
  -1   4   3      727.78      843.02     12.75 o 
   0   4   3       43.82       40.02      1.86 o 
   1   4   3        8.46       15.46      1.42 o 
   2   4   3       57.74       56.52      2.07 o 
   3   4   3       22.17       25.24      1.55 o 
   4   4   3        4.00        3.50      1.71 o 
   5   4   3       49.01       51.29      2.05 o 
   6   4   3       41.43       32.30      1.36 o 
   7   4   3        4.00        7.13      1.01 o 
   8   4   3        1.74        2.27      1.02 o 
   9   4   3       54.47       61.10      1.95 o 
  10   4   3       44.79       36.26      2.20 o 
  11   4   3       33.36       33.79      2.00 o 
  12   4   3       12.31       14.42      1.84 o 
  13   4   3       79.63       80.47      4.09 o 
  14   4   3        0.27       -0.14      1.45 o 
  15   4   3        1.05        1.48      3.16 o 
  16   4   3      477.67      500.00      9.19 o 
 -15   5   3        2.46        1.65      1.76 o 
 -14   5   3        3.29        1.40      1.73 o 
 -13   5   3       96.15       97.58      3.46 o 
 -12   5   3       77.17       78.29      3.14 o 
 -11   5   3       51.22       43.53      2.36 o 
 -10   5   3       98.40       86.29      3.08 o 
  -9   5   3        2.45        3.72      1.50 o 
  -8   5   3       18.15       15.97      2.98 o 
  -7   5   3       18.14       19.44      2.36 o 
  -6   5   3      261.01      252.82      8.06 o 
  -5   5   3      199.85      195.09      4.62 o 
  -4   5   3      169.09      178.48      4.40 o 
  -3   5   3       68.32       71.96      2.82 o 
  -2   5   3     1654.25     1722.73     24.67 o 
  -1   5   3        5.93        9.39      2.46 o 
   0   5   3      176.62      180.45      4.34 o 
   1   5   3       70.22       71.86      6.14 o 
   2   5   3       12.02       13.65      3.03 o 
   3   5   3      147.19      150.32      3.90 o 
   4   5   3       45.73       43.06      2.18 o 
   5   5   3       30.26       26.33      4.93 o 
   6   5   3       52.69       41.12      2.05 o 
   7   5   3       82.90       69.50      3.83 o 
   8   5   3       14.52       18.93      2.05 o 
   9   5   3       22.96       22.13      2.13 o 
  10   5   3        1.10        1.44      1.51 o 
  11   5   3        0.01        0.42      1.50 o 
  12   5   3        0.29       -1.45      2.08 o 
  13   5   3       36.98       37.34      3.24 o 
 -10   6   3       22.27       24.70      3.56 o 
  -9   6   3        3.12        3.39      1.79 o 
  -8   6   3       49.12       52.96      2.69 o 
  -7   6   3        5.24        4.52      1.78 o 
  -6   6   3      233.47      223.65      5.41 o 
  -5   6   3       55.90       53.99      2.71 o 
  -4   6   3       74.50       77.51      3.15 o 
  -3   6   3      195.88      214.69      5.23 o 
  -2   6   3       34.95       38.80      5.38 o 
  -1   6   3       10.85       10.93      1.96 o 
   0   6   3      103.12      118.67      5.64 o 
   1   6   3        0.00       -1.58      1.58 o 
   2   6   3      322.41      350.07     10.39 o 
   3   6   3       50.14       54.24      3.98 o 
   4   6   3       45.28       42.06      3.57 o 
   5   6   3      335.88      317.16      9.75 o 
   6   6   3       40.74       48.65      3.72 o 
   7   6   3        1.82       -2.12      2.12 o 
   8   6   3        4.21        5.88      2.49 o 
   9   6   3        6.99        6.63      2.61 o 
 -22   0   4        3.26        4.80      1.97 o 
 -21   0   4        3.65        0.56      1.75 o 
 -20   0   4        8.36        3.28      1.75 o 
 -19   0   4       27.23       19.92      2.12 o 
 -18   0   4        0.25        4.73      1.68 o 
 -17   0   4      442.31      343.74      9.08 o 
 -16   0   4       15.52       32.39      2.42 o 
 -15   0   4      241.83      213.34      6.22 o 
 -14   0   4       24.80       23.56      2.01 o 
 -13   0   4        0.20        2.90      1.23 o 
 -12   0   4      844.12      809.73     16.86 o 
 -11   0   4      345.41      342.22      5.26 o 
 -10   0   4      238.17      201.20      3.36 o 
  -9   0   4      335.79      394.81      5.86 o 
  -8   0   4     7624.98     8074.07    106.04 o 
  -7   0   4      222.56      258.73      3.99 o 
  -6   0   4      574.22      454.05      6.49 o 
  -5   0   4      566.38      496.65      7.01 o 
  -3   0   4        7.09        2.90      0.40 o 
  -2   0   4     3953.99     3879.93     75.03 o 
  -1   0   4       98.65       88.41      1.58 o 
   0   0   4    37714.54    36125.54   1102.91 o 
   1   0   4     1983.98     2190.30     29.29 o 
   2   0   4      766.96      568.95     11.02 o 
   3   0   4      147.91      115.86      2.25 o 
   4   0   4     2334.69     2476.13     26.22 o 
   5   0   4      172.11      169.57      2.29 o 
   6   0   4      486.67      385.13      4.62 o 
   7   0   4      185.96      172.20      2.47 o 
   8   0   4        2.36        0.42      0.44 o 
   9   0   4      125.78      118.69      2.00 o 
  10   0   4      174.55      172.58      6.45 o 
  11   0   4        3.23        7.00      1.75 o 
  14   0   4       28.82       26.07      2.27 o 
  15   0   4      381.80      420.86     16.21 o 
  16   0   4      107.24      117.18      3.28 o 
  17   0   4       48.68       56.08      2.39 o 
  18   0   4        0.04       -0.90      1.24 o 
  19   0   4        3.25        4.00      1.48 o 
  20   0   4        3.82       -1.27      2.35 o 
 -22   1   4       25.21       27.51      1.99 o 
 -21   1   4       27.14       27.07      1.75 o 
 -20   1   4       10.62       14.47      1.48 o 
 -19   1   4        7.34        7.46      1.18 o 
 -18   1   4       45.83       40.47      1.69 o 
 -17   1   4       55.68       44.78      1.69 o 
 -16   1   4      394.71      322.76      4.90 o 
 -15   1   4       86.94       67.18      1.88 o 
 -14   1   4       60.06       66.33      1.81 o 
 -13   1   4       88.24       76.59      1.87 o 
 -12   1   4      507.15      447.78      4.93 o 
 -11   1   4      119.37       94.42      1.58 o 
 -10   1   4       36.26       35.71      0.76 o 
  -9   1   4      183.25      177.56      1.98 o 
  -8   1   4     1135.89     1220.93     10.43 o 
  -7   1   4      949.49     1107.87      9.47 o 
  -6   1   4        1.02        2.88      0.39 o 
  -5   1   4       79.11       90.24      1.23 o 
  -4   1   4      115.90      130.85      1.64 o 
  -3   1   4       88.00       55.37      1.52 o 
  -2   1   4       59.28       64.68      1.02 o 
  -1   1   4     1263.49     1354.30     12.87 o 
   0   1   4      817.38      769.56      6.64 o 
   1   1   4    23377.37    24211.76    244.44 o 
   2   1   4       14.53       29.17      0.60 o 
   3   1   4     1070.28     1125.43     10.62 o 
   4   1   4        1.17        0.61      0.32 o 
   5   1   4     1239.82     1415.91     15.07 o 
   6   1   4      634.88      599.56      5.13 o 
   7   1   4        0.59        2.09      0.34 o 
   8   1   4        1.06        2.21      0.36 o 
   9   1   4     1093.56     1129.33      8.93 o 
  10   1   4      381.40      406.67      4.08 o 
  11   1   4      196.95      183.14      2.30 o 
  12   1   4      628.46      636.71      6.83 o 
  13   1   4      403.65      423.65      5.01 o 
  14   1   4      173.34      176.42      2.80 o 
  15   1   4        2.88        2.30      0.81 o 
  16   1   4      219.28      220.07      3.94 o 
  17   1   4       35.60       30.87      1.60 o 
  18   1   4       50.75       48.08      1.96 o 
  19   1   4        1.28        1.62      1.28 o 
  20   1   4        0.47        0.83      1.30 o 
 -21   2   4       20.34       28.65      1.70 o 
 -20   2   4        8.09       12.01      1.48 o 
 -19   2   4       13.68       16.39      1.57 o 
 -18   2   4        1.32        1.87      1.54 o 
 -17   2   4       16.90       18.54      1.28 o 
 -16   2   4        0.19        0.73      1.12 o 
 -15   2   4       12.81       15.89      1.37 o 
 -14   2   4      202.19      194.55      3.42 o 
 -13   2   4     1166.91     1173.53     11.75 o 
 -12   2   4       59.32       62.16      1.43 o 
 -11   2   4        0.90        1.34      0.58 o 
 -10   2   4      191.85      213.92      3.08 o 
  -9   2   4        0.36        4.84      0.63 o 
  -8   2   4      217.90      198.37      2.50 o 
  -7   2   4       80.91       71.97      1.28 o 
  -6   2   4      251.61      299.23      3.52 o 
  -5   2   4     2591.26     3074.74     28.39 o 
  -4   2   4      174.35      181.70      3.72 o 
  -3   2   4      575.22      550.21      5.54 o 
  -2   2   4       63.99       67.54      1.21 o 
  -1   2   4      817.06      739.34      7.46 o 
   0   2   4      816.09      890.92      8.84 o 
   1   2   4      156.70      161.78      2.11 o 
   2   2   4      110.45      125.65      2.12 o 
   3   2   4     1723.41     1895.50     24.50 o 
   4   2   4        0.01        0.86      0.45 o 
   5   2   4      189.21      173.12      2.38 o 
   6   2   4      464.70      539.41      5.09 o 
   8   2   4        5.90       13.46      0.84 o 
   9   2   4       19.70       19.48      0.77 o 
  10   2   4       18.84       22.35      0.90 o 
  11   2   4      602.88      587.43      5.74 o 
  12   2   4      229.05      211.79      3.09 o 
  13   2   4       54.79       49.49      1.50 o 
  14   2   4      330.75      348.87      5.24 o 
  15   2   4       25.02       24.07      1.49 o 
  16   2   4        4.37        1.17      1.07 o 
  17   2   4        6.56        6.72      1.67 o 
  18   2   4       50.33       48.61      2.44 o 
  19   2   4       60.83       61.20      2.78 o 
 -20   3   4        0.04        0.45      1.60 o 
 -19   3   4       42.98       53.59      2.57 o 
 -18   3   4       52.95       51.31      2.46 o 
 -17   3   4       39.27       37.26      2.11 o 
 -16   3   4      186.28      188.01      4.55 o 
 -15   3   4       74.77       66.55      2.56 o 
 -14   3   4     1036.67     1007.22     15.29 o 
 -13   3   4      234.59      223.55      4.78 o 
 -12   3   4       76.62       70.78      2.75 o 
 -11   3   4      916.62      908.28     13.71 o 
 -10   3   4        0.06       -0.86      0.86 o 
  -9   3   4       75.86       73.47      1.78 o 
  -8   3   4       31.05       23.67      1.09 o 
  -7   3   4       34.44       28.25      1.11 o 
  -6   3   4       57.69       64.70      1.49 o 
  -5   3   4        2.63        0.75      0.49 o 
  -4   3   4      107.64      130.23      1.91 o 
  -3   3   4        1.97        0.67      0.57 o 
  -2   3   4        0.40        3.67      0.69 o 
  -1   3   4      254.04      282.18      4.04 o 
   0   3   4      117.59       87.46      1.86 o 
   1   3   4      299.41      305.19      4.32 o 
   2   3   4        0.16       -0.27      0.47 o 
   3   3   4      482.15      520.99      6.72 o 
   4   3   4      191.78      207.00      2.81 o 
   5   3   4        3.12        1.08      0.56 o 
   6   3   4      358.65      391.01      5.78 o 
   7   3   4       51.96       43.93      1.09 o 
   8   3   4       83.97       91.11      1.73 o 
   9   3   4      196.93      199.13      3.38 o 
  10   3   4        0.53       -0.91      1.10 o 
  11   3   4       58.43       46.31      2.10 o 
  12   3   4       88.42       86.43      2.80 o 
  13   3   4        5.08        4.79      1.79 o 
  14   3   4       56.69       46.70      2.37 o 
  15   3   4      153.09      150.80      4.12 o 
  16   3   4      130.69      117.51      3.66 o 
  17   3   4       15.36       17.37      2.24 o 
  18   3   4        0.12       -0.39      1.58 o 
 -18   4   4      129.68      127.72      4.10 o 
 -17   4   4        0.53       -1.40      1.40 o 
 -16   4   4        3.18        3.75      2.53 o 
 -15   4   4       63.40       56.13      2.58 o 
 -14   4   4       20.55       23.45      1.81 o 
 -13   4   4       13.04       17.40      4.58 o 
 -12   4   4       84.29       77.96      2.78 o 
 -11   4   4      136.95      126.14      3.53 o 
 -10   4   4      543.84      523.41     12.06 o 
  -9   4   4       65.11       59.04      2.37 o 
  -8   4   4        6.82        5.35      1.77 o 
  -7   4   4       17.03       15.97      2.12 o 
  -6   4   4      234.08      221.31      4.65 o 
  -5   4   4      274.78      302.22      5.72 o 
  -4   4   4       29.66       19.93      1.90 o 
  -3   4   4      780.49      765.21     11.79 o 
  -2   4   4      694.94      741.40     11.44 o 
  -1   4   4        5.09        8.37      1.31 o 
   0   4   4      105.35       82.59      2.52 o 
   1   4   4       15.87       16.17      1.48 o 
   2   4   4      228.86      201.64      4.25 o 
   3   4   4       19.60       16.75      1.48 o 
   4   4   4       31.63       33.84      1.36 o 
   5   4   4       17.62       22.08      1.45 o 
   6   4   4      125.66       96.79      2.22 o 
   7   4   4      950.16      916.36     13.69 o 
   8   4   4       85.53       63.56      2.53 o 
   9   4   4      104.42       89.16      2.91 o 
  10   4   4      129.75      113.65      3.34 o 
  11   4   4        0.11       -1.24      1.24 o 
  12   4   4        2.37        2.35      1.49 o 
  13   4   4       49.42       49.03      2.42 o 
  14   4   4      265.80      301.76      6.33 o 
  15   4   4      271.29      280.88      6.23 o 
  16   4   4      169.27      201.24      6.51 o 
 -15   5   4        0.08       -0.94      1.65 o 
 -14   5   4       12.16       18.42      2.70 o 
 -13   5   4       39.16       37.88      2.43 o 
 -12   5   4       62.60       60.55      2.77 o 
 -11   5   4       16.94       16.77      3.83 o 
 -10   5   4       69.51       80.24      3.04 o 
  -9   5   4      138.54      131.31      3.79 o 
  -8   5   4       45.97       44.13      2.30 o 
  -7   5   4        1.91       -0.18      1.28 o 
  -6   5   4       25.68       23.97      1.88 o 
  -5   5   4       46.46       42.05      2.24 o 
  -4   5   4      498.58      510.13      8.89 o 
  -3   5   4      135.50      143.68      3.87 o 
  -2   5   4        9.87       12.03      1.72 o 
  -1   5   4        0.04       -1.23      1.23 o 
   0   5   4      434.78      451.71      8.77 o 
   1   5   4      140.23      134.10      3.66 o 
   2   5   4       42.28       40.86      2.10 o 
   3   5   4        5.04        3.72      2.12 o 
   4   5   4      263.65      265.99      5.57 o 
   5   5   4       13.34       15.41      1.57 o 
   6   5   4       66.98       61.23      2.44 o 
   7   5   4       88.55       72.63      3.95 o 
   8   5   4        1.18       -1.25      1.37 o 
   9   5   4       14.69       17.75      3.98 o 
  10   5   4       10.01        8.24      1.83 o 
  11   5   4       14.28       17.69      2.19 o 
  12   5   4        9.70       18.00      2.27 o 
  13   5   4       21.89       27.58      2.28 o 
  -9   6   4        5.53        5.50      1.87 o 
  -8   6   4       32.04       33.50      3.85 o 
  -7   6   4        2.44        0.00      2.20 o 
  -6   6   4        2.63        1.05      1.62 o 
  -5   6   4       12.31       17.42      2.21 o 
  -4   6   4        0.02       -1.28      1.47 o 
  -3   6   4       30.87       29.00      2.15 o 
  -2   6   4        1.09        1.72      1.62 o 
  -1   6   4       70.17       76.42      4.65 o 
   0   6   4       88.00       91.76      4.91 o 
   1   6   4        0.52       -1.60      2.16 o 
   2   6   4       73.51       71.47      4.36 o 
   3   6   4       36.49       36.01      2.36 o 
   4   6   4       26.43       28.90      2.24 o 
   5   6   4      243.42      262.31      5.93 o 
   6   6   4        9.90       11.58      2.90 o 
   7   6   4        6.79        7.22      2.87 o 
   8   6   4        1.16        0.11      2.31 o 
 -22   1   5        0.67        0.62      1.54 o 
 -21   1   5       16.19       14.10      3.42 o 
 -20   1   5        0.37        0.40      1.23 o 
 -19   1   5       10.42       15.13      2.08 o 
 -18   1   5       44.96       47.26      1.75 o 
 -17   1   5      165.72      159.53      3.14 o 
 -16   1   5      291.35      245.88      4.06 o 
 -15   1   5        6.43        8.11      1.03 o 
 -14   1   5      213.70      221.03      3.61 o 
 -13   1   5        9.69       13.42      1.10 o 
 -12   1   5      118.57      123.12      1.94 o 
 -11   1   5      537.82      526.34      5.60 o 
 -10   1   5        0.21        0.06      0.36 o 
  -9   1   5     2595.68     2719.19     20.65 o 
  -8   1   5     1163.02     1406.55     11.94 o 
  -6   1   5      405.67      424.32      7.41 o 
  -5   1   5     4270.64     4403.62     40.86 o 
  -4   1   5      630.39      708.14      8.09 o 
  -3   1   5      151.40      134.57      1.69 o 
  -2   1   5        8.19        4.27      0.61 o 
  -1   1   5     2685.55     2784.03     26.08 o 
   0   1   5       80.78      101.45      1.83 o 
   1   1   5    12060.38    12640.14    133.44 o 
   2   1   5     1571.90     1824.99     19.52 o 
   3   1   5      482.40      488.00      4.89 o 
   4   1   5      132.45      149.91      2.08 o 
   5   1   5     1337.18     1412.52     13.37 o 
   6   1   5      372.35      381.24      6.39 o 
   7   1   5        0.01        0.49      0.47 o 
   8   1   5        0.53        0.27      0.33 o 
   9   1   5     1610.64     1629.46     13.78 o 
  10   1   5       55.38       44.50      1.02 o 
  11   1   5      399.24      382.90      3.98 o 
  12   1   5        3.86        7.71      1.14 o 
  13   1   5       25.05       26.96      1.14 o 
  14   1   5      950.52      986.12     10.19 o 
  15   1   5      111.32      105.25      2.56 o 
  16   1   5      156.88      160.50      3.30 o 
  17   1   5        8.71        9.48      1.33 o 
  18   1   5       24.99       28.78      1.70 o 
  19   1   5       18.47       15.93      1.73 o 
  20   1   5       62.92       78.12      3.43 o 
 -21   2   5       27.21       28.61      2.08 o 
 -20   2   5       56.51       60.84      2.63 o 
 -19   2   5        3.23        6.39      1.49 o 
 -18   2   5        1.65        2.74      1.30 o 
 -17   2   5        2.52        2.40      1.10 o 
 -16   2   5        3.31        2.74      1.01 o 
 -15   2   5     1626.12     1543.29     17.66 o 
 -14   2   5      279.21      264.61      4.17 o 
 -13   2   5        9.14        9.42      1.62 o 
 -12   2   5       27.78       25.43      1.02 o 
 -11   2   5      516.71      530.88      7.28 o 
 -10   2   5       30.49       33.35      1.20 o 
  -9   2   5       73.89       57.89      1.57 o 
  -8   2   5        0.01        0.40      0.38 o 
  -7   2   5     1054.02     1120.98      9.73 o 
  -6   2   5      243.55      248.25      3.02 o 
  -5   2   5      574.11      635.05      6.38 o 
  -4   2   5      905.96     1034.65     11.75 o 
  -3   2   5      476.63      522.19      5.51 o 
  -2   2   5      287.79      298.66      3.79 o 
  -1   2   5      990.91     1051.25     10.34 o 
   1   2   5        5.89        1.66      0.69 o 
   2   2   5     4385.00     5017.54     46.65 o 
   3   2   5      656.87      838.68      8.40 o 
   4   2   5      184.77      187.36      2.11 o 
   5   2   5      626.34      683.93      6.18 o 
   6   2   5       26.15       33.69      1.01 o 
   7   2   5      841.27      863.65      7.05 o 
   8   2   5        9.57        8.52      0.96 o 
   9   2   5       89.49       89.87      1.33 o 
  10   2   5      109.56      120.12      1.83 o 
  11   2   5       46.26       48.94      1.95 o 
  12   2   5        0.01        0.96      0.82 o 
  13   2   5      450.49      476.16      6.68 o 
  14   2   5       51.99       50.02      1.90 o 
  15   2   5        1.23        0.86      1.12 o 
  16   2   5       40.98       33.79      1.70 o 
  17   2   5       85.74       85.56      2.51 o 
  18   2   5        1.05        0.22      1.23 o 
  19   2   5        0.78       -0.66      1.67 o 
 -20   3   5       33.02       48.91      2.61 o 
 -19   3   5       15.52       25.60      2.15 o 
 -18   3   5       47.93       48.58      2.41 o 
 -17   3   5       28.03       29.05      1.97 o 
 -16   3   5        2.82        3.03      1.41 o 
 -15   3   5        5.11        1.99      1.25 o 
 -14   3   5       27.27       24.38      1.86 o 
 -13   3   5       66.73       60.94      3.02 o 
 -12   3   5      540.82      527.35      9.39 o 
 -11   3   5      572.14      566.69      7.56 o 
 -10   3   5       49.24       40.76      1.51 o 
  -9   3   5        9.70       10.79      1.79 o 
  -8   3   5       84.82       79.04      1.84 o 
  -7   3   5       61.49       54.53      1.52 o 
  -6   3   5       29.26       25.69      2.16 o 
  -5   3   5        9.20       11.60      2.82 o 
  -4   3   5      247.68      245.28      3.71 o 
  -3   3   5      251.67      310.54      3.82 o 
  -2   3   5        0.73        0.96      0.54 o 
  -1   3   5        1.79        0.24      0.49 o 
   0   3   5      215.87      177.90      2.53 o 
   1   3   5      386.16      401.93      4.66 o 
   2   3   5      318.27      332.21      4.00 o 
   3   3   5      114.17       94.22      1.71 o 
   4   3   5      435.85      419.86      5.24 o 
   5   3   5      235.99      235.25      3.11 o 
   6   3   5       64.33       75.75      1.55 o 
   7   3   5       62.38       70.83      1.76 o 
   8   3   5       62.94       48.64      1.34 o 
   9   3   5      413.56      358.79      5.29 o 
  10   3   5        0.00       -1.11      1.11 o 
  11   3   5       72.19       66.58      2.47 o 
  12   3   5      114.61      111.60      3.25 o 
  13   3   5      328.63      324.81      6.32 o 
  14   3   5        0.50       -0.87      1.51 o 
  15   3   5       49.89       51.03      2.52 o 
  16   3   5       12.91       13.13      2.02 o 
  17   3   5        0.94       -1.04      1.58 o 
  18   3   5      104.62      106.60      3.70 o 
 -18   4   5       72.70       93.11      4.26 o 
 -17   4   5        2.47        0.47      2.18 o 
 -16   4   5       62.90       70.81      2.90 o 
 -15   4   5       14.55       17.25      2.61 o 
 -14   4   5       47.93       46.44      1.83 o 
 -13   4   5       31.77       35.07      1.61 o 
 -12   4   5        0.54        0.82      1.01 o 
 -11   4   5        0.05       -1.18      1.18 o 
 -10   4   5     2206.09     2183.19     30.57 o 
  -9   4   5       94.78       81.96      4.06 o 
  -8   4   5       15.48       16.77      2.40 o 
  -7   4   5       58.73       53.68      2.74 o 
  -6   4   5       55.25       43.76      1.95 o 
  -5   4   5        6.00        3.91      1.36 o 
  -4   4   5      106.44      106.97      2.93 o 
  -3   4   5      280.86      268.00      5.20 o 
  -2   4   5     1019.82     1050.54     21.37 o 
  -1   4   5       87.81       98.03      2.86 o 
   0   4   5     2542.41     2569.34     28.67 o 
   1   4   5       18.84       27.01      2.23 o 
   2   4   5      120.33      111.37      2.40 o 
   3   4   5        1.29       -0.39      0.79 o 
   4   4   5        2.16        4.29      1.19 o 
   5   4   5      109.48      104.06      3.16 o 
   6   4   5      552.67      542.72      8.90 o 
   7   4   5      665.99      626.00      9.95 o 
   8   4   5       41.47       27.27      2.83 o 
   9   4   5      117.13      108.67      3.28 o 
  10   4   5       42.57       46.59      2.32 o 
  11   4   5       75.95       87.14      6.27 o 
  12   4   5       21.78       24.08      4.34 o 
  13   4   5        0.10       -0.22      1.46 o 
  14   4   5       13.18       10.63      1.94 o 
  15   4   5      470.34      492.90      9.12 o 
  16   4   5      198.72      253.81      6.01 o 
 -14   5   5       12.29        9.75      1.96 o 
 -13   5   5      298.30      291.95      5.22 o 
 -12   5   5       17.43       26.06      2.28 o 
 -11   5   5        0.26       -0.50      1.50 o 
 -10   5   5      170.96      161.31      4.58 o 
  -9   5   5      137.93      126.40      5.21 o 
  -8   5   5       16.13       18.02      3.03 o 
  -7   5   5        4.62        4.37      1.44 o 
  -6   5   5       42.48       41.63      2.19 o 
  -5   5   5        6.02        3.42      1.45 o 
  -4   5   5       92.54       92.65      4.02 o 
  -3   5   5      136.99      137.63      3.75 o 
  -2   5   5      702.01      714.47     11.55 o 
  -1   5   5      218.33      232.88      5.94 o 
   0   5   5       56.61       60.30      4.97 o 
   1   5   5        0.33       -0.38      1.22 o 
   2   5   5       46.73       46.06      3.15 o 
   3   5   5       16.42       17.75      2.55 o 
   4   5   5       90.60       80.82      2.81 o 
   5   5   5       49.67       49.04      2.22 o 
   6   5   5        0.90       -0.01      1.22 o 
   7   5   5       70.66       42.47      3.24 o 
   8   5   5      135.39      128.35      3.83 o 
   9   5   5       38.27       34.67      2.29 o 
  10   5   5        0.05       -1.52      1.52 o 
  11   5   5        0.08       -1.04      1.63 o 
  12   5   5       19.24       27.48      3.78 o 
  -9   6   5        8.71        7.95      2.06 o 
  -8   6   5        8.83       11.13      2.09 o 
  -7   6   5      138.77      161.56      6.03 o 
  -6   6   5        1.32        2.67      1.63 o 
  -5   6   5        4.09        4.28      2.53 o 
  -4   6   5        0.30        0.78      2.42 o 
  -3   6   5       72.28       78.06      4.65 o 
  -2   6   5        0.14       -2.20      2.23 o 
  -1   6   5      174.82      184.39      8.93 o 
   0   6   5        4.17        4.71      1.72 o 
   1   6   5      111.97      125.74      4.65 o 
   2   6   5       96.00       99.65      3.55 o 
   3   6   5       53.15       60.43      2.81 o 
   4   6   5       55.08       54.92      2.68 o 
   5   6   5        0.23       -1.52      1.52 o 
   6   6   5        9.45       13.10      3.16 o 
   7   6   5       68.22       60.23      4.13 o 
 -22   0   6        2.65        1.12      1.86 o 
 -21   0   6        0.22        0.48      1.82 o 
 -20   0   6        3.07        3.39      1.82 o 
 -19   0   6       45.40       44.74      2.90 o 
 -18   0   6       52.07       38.49      2.72 o 
 -17   0   6        4.42        0.89      1.34 o 
 -16   0   6        2.63        0.74      1.27 o 
 -15   0   6      146.64      133.19      4.58 o 
 -14   0   6       32.59       44.34      2.57 o 
 -13   0   6       55.00       46.94      2.57 o 
 -12   0   6       71.79       62.43      2.79 o 
 -11   0   6       45.79       48.06      1.94 o 
 -10   0   6      747.71      736.74     10.51 o 
  -9   0   6      867.27      979.40     42.47 o 
  -8   0   6        1.24        3.84      0.61 o 
  -7   0   6      116.83      136.34      5.16 o 
  -6   0   6      164.64      152.51      3.87 o 
  -5   0   6        1.40        5.06      2.59 o 
  -4   0   6      141.13      136.32      2.88 o 
  -3   0   6        3.15       -0.35      0.35 o 
  -2   0   6    10172.11    10391.52    136.67 o 
  -1   0   6       66.66       56.77      1.27 o 
   0   0   6      435.36      425.60      6.13 o 
   1   0   6       70.82       62.75      1.31 o 
   2   0   6     2610.99     2575.36     34.14 o 
   3   0   6      644.71      678.77      7.63 o 
   4   0   6       71.03       49.79      1.38 o 
   5   0   6        0.25        0.64      0.48 o 
   6   0   6       43.09       55.88      1.29 o 
   7   0   6       40.57       56.69      1.26 o 
   8   0   6        8.03        1.46      0.52 o 
   9   0   6        7.07        5.02      0.84 o 
  10   0   6      287.93      325.37      4.38 o 
  11   0   6        5.13        8.54      1.10 o 
  12   0   6       13.23       14.46      1.33 o 
  13   0   6      301.54      306.79      7.59 o 
  14   0   6      216.42      212.17      4.44 o 
  15   0   6     1232.83     1258.63     25.50 o 
  16   0   6       67.76       67.23      4.17 o 
  17   0   6        1.94       -1.23      2.20 o 
  18   0   6        1.41        0.52      2.20 o 
  19   0   6        0.15        0.74      2.46 o 
 -22   1   6       65.14       83.98      3.22 o 
 -21   1   6        3.08        7.60      1.58 o 
 -20   1   6        2.03        0.81      1.22 o 
 -19   1   6        6.36        4.45      1.37 o 
 -18   1   6        1.91       -0.65      1.03 o 
 -17   1   6       18.82       18.76      1.59 o 
 -16   1   6      206.82      181.25      4.13 o 
 -15   1   6        3.22        0.65      0.96 o 
 -14   1   6      551.75      521.53      8.53 o 
 -13   1   6      123.32      118.09      2.96 o 
 -12   1   6      764.45      684.08      8.33 o 
 -11   1   6      781.70      730.22      8.75 o 
 -10   1   6       96.35       99.04      1.57 o 
  -9   1   6      245.49      258.32      3.05 o 
  -8   1   6      465.60      436.90      8.73 o 
  -7   1   6       65.94       89.90      1.63 o 
  -6   1   6      176.33      225.87      2.67 o 
  -4   1   6       93.19       71.25      1.16 o 
  -3   1   6     2866.77     2924.01     27.34 o 
  -2   1   6      111.44      124.45      1.61 o 
  -1   1   6      873.57      975.48      9.48 o 
   0   1   6      264.90      276.82      4.00 o 
   1   1   6        0.82        2.41      0.48 o 
   2   1   6     1116.16     1235.94     11.72 o 
   3   1   6     1602.68     1810.84     30.89 o 
   4   1   6       49.91       32.86      0.67 o 
   5   1   6     2471.02     2793.39     21.03 o 
   6   1   6        0.39       -0.31      0.31 o 
   7   1   6       13.48        8.34      0.51 o 
   8   1   6        9.46       12.27      0.55 o 
   9   1   6       62.75       64.04      1.16 o 
  10   1   6       97.00       95.86      1.72 o 
  11   1   6      330.59      332.34      5.17 o 
  12   1   6        2.15        1.53      0.82 o 
  13   1   6      793.80      831.09     12.45 o 
  14   1   6     1024.65     1040.50     12.41 o 
  15   1   6      224.74      225.94      4.00 o 
  16   1   6       77.60       78.42      2.80 o 
  17   1   6        0.00       -1.10      1.10 o 
  18   1   6       10.81       14.17      2.14 o 
  19   1   6       14.50       14.94      2.31 o 
 -21   2   6       49.10       51.81      2.56 o 
 -20   2   6        5.98       12.56      1.83 o 
 -19   2   6        2.73        1.82      1.34 o 
 -18   2   6       23.55       17.15      1.84 o 
 -17   2   6        1.32        2.73      1.25 o 
 -16   2   6       51.25       48.52      2.15 o 
 -15   2   6      386.89      414.96      5.90 o 
 -14   2   6      134.59      130.90      2.69 o 
 -13   2   6      426.83      441.48      5.21 o 
 -12   2   6      246.75      235.14      3.14 o 
 -11   2   6       13.10       18.16      0.88 o 
 -10   2   6        0.08        0.38      0.43 o 
  -9   2   6       17.58       12.63      0.63 o 
  -8   2   6      177.33      211.04      2.39 o 
  -7   2   6      859.32      986.91      8.66 o 
  -6   2   6      591.81      553.66      5.89 o 
  -5   2   6       26.89       15.27      1.40 o 
  -4   2   6      403.58      563.62      5.94 o 
  -3   2   6       45.97       45.79      1.02 o 
  -2   2   6      724.92      645.47      6.66 o 
  -1   2   6       77.65      114.38      1.88 o 
   0   2   6      830.71      930.03      9.25 o 
   1   2   6      126.82      112.66      2.32 o 
   2   2   6      676.84      675.46      6.93 o 
   3   2   6     4803.73     5091.79     41.83 o 
   4   2   6      304.21      306.30      3.63 o 
   5   2   6       87.06      106.31      1.48 o 
   6   2   6      152.62      134.75      1.86 o 
   7   2   6      159.16      149.24      1.99 o 
   8   2   6      145.80      150.34      2.27 o 
   9   2   6       18.52       19.62      1.08 o 
  10   2   6       89.30       75.85      1.70 o 
  11   2   6      670.48      679.17      9.58 o 
  12   2   6       15.79       14.45      1.20 o 
  13   2   6       14.92       11.33      1.33 o 
  14   2   6        9.89       11.08      1.35 o 
  15   2   6       69.49       63.00      2.14 o 
  16   2   6        3.12        5.44      1.31 o 
  17   2   6        1.34        0.86      1.25 o 
  18   2   6       11.10       13.38      1.68 o 
 -19   3   6       43.57       43.54      2.42 o 
 -18   3   6        1.06        0.80      1.41 o 
 -17   3   6        0.00        0.51      1.25 o 
 -16   3   6        8.57        8.17      1.58 o 
 -15   3   6        0.12        1.17      1.23 o 
 -14   3   6       17.66       11.64      1.98 o 
 -13   3   6       36.57       32.24      2.79 o 
 -12   3   6        0.15       -0.79      0.79 o 
 -11   3   6       66.57       63.04      1.81 o 
 -10   3   6       22.70       21.65      1.19 o 
  -9   3   6        1.12        0.67      0.60 o 
  -8   3   6       45.82       31.14      1.08 o 
  -7   3   6      110.26      124.49      2.09 o 
  -6   3   6        0.07        0.02      0.52 o 
  -5   3   6        7.74        2.34      0.61 o 
  -4   3   6      215.91      232.19      3.11 o 
  -3   3   6      125.13      127.46      2.06 o 
  -2   3   6       76.38       79.87      1.55 o 
  -1   3   6       10.10       17.03      0.85 o 
   0   3   6      114.98       87.14      1.63 o 
   1   3   6       22.19       20.93      0.89 o 
   2   3   6       66.58       65.17      1.41 o 
   3   3   6       37.09       37.81      1.10 o 
   4   3   6      510.49      573.73      7.41 o 
   5   3   6        3.61        4.41      0.86 o 
   6   3   6       17.71       17.53      1.25 o 
   7   3   6       13.35       13.94      1.31 o 
   8   3   6        9.09        7.23      0.87 o 
   9   3   6      141.66      101.65      2.42 o 
  10   3   6       20.66       20.38      1.32 o 
  11   3   6       13.47       10.62      1.26 o 
  12   3   6      196.82      193.17      4.49 o 
  13   3   6        9.92       13.08      1.84 o 
  14   3   6      137.60      132.54      5.88 o 
  15   3   6        0.11       -1.54      1.54 o 
  16   3   6       26.34       24.63      2.18 o 
  17   3   6      123.65      145.03      4.31 o 
 -17   4   6      115.00      133.61      4.09 o 
 -16   4   6        1.96        1.95      1.51 o 
 -15   4   6       25.64       25.03      1.89 o 
 -14   4   6       26.87       26.83      1.53 o 
 -13   4   6        0.01        0.48      1.17 o 
 -12   4   6        0.24       -0.03      0.98 o 
 -11   4   6       83.27       77.80      2.26 o 
 -10   4   6     1137.09     1146.09     14.01 o 
  -9   4   6        5.27        9.77      1.57 o 
  -8   4   6      276.26      270.70      4.44 o 
  -7   4   6      102.26       93.52      2.30 o 
  -6   4   6      203.89      197.90      3.54 o 
  -5   4   6      146.98      150.01      2.56 o 
  -4   4   6      111.80      112.55      2.16 o 
  -3   4   6       28.25       31.53      1.23 o 
  -2   4   6       48.23       51.06      1.96 o 
  -1   4   6     2196.39     2299.94     22.45 o 
   0   4   6      267.06      299.21      4.02 o 
   1   4   6      189.15      178.77      3.41 o 
   2   4   6        6.00        3.46      1.14 o 
   3   4   6        1.85        0.82      0.85 o 
   4   4   6        0.54       -0.27      0.81 o 
   5   4   6       31.88       24.46      1.32 o 
   6   4   6       67.16       51.22      1.76 o 
   7   4   6      112.85      103.40      2.90 o 
   8   4   6      318.24      259.74      5.50 o 
   9   4   6      126.80      126.97      3.66 o 
  10   4   6       40.69       31.34      2.11 o 
  11   4   6        0.66       -0.76      1.42 o 
  12   4   6       60.36       67.92      2.84 o 
  13   4   6        0.07       -1.52      1.52 o 
  14   4   6        0.16       -1.61      1.82 o 
  15   4   6       22.93       25.91      2.44 o 
 -14   5   6       58.53       60.86      2.34 o 
 -13   5   6        8.11       16.53      1.73 o 
 -12   5   6      106.20      107.88      2.93 o 
 -11   5   6        1.66        1.19      1.25 o 
 -10   5   6       29.31       22.22      1.71 o 
  -9   5   6        0.25       -0.33      1.62 o 
  -8   5   6       23.65       25.26      1.62 o 
  -7   5   6       50.51       52.01      1.97 o 
  -6   5   6        0.01        0.61      1.12 o 
  -5   5   6       30.86       30.02      1.58 o 
  -4   5   6      190.24      178.41      3.55 o 
  -3   5   6        3.40        2.48      1.36 o 
  -2   5   6      113.19      114.35      3.53 o 
  -1   5   6      100.77       96.28      3.21 o 
   0   5   6       25.49       27.12      2.42 o 
   1   5   6      107.59      100.15      3.26 o 
   2   5   6       23.62       22.80      2.03 o 
   3   5   6        8.93       11.23      1.73 o 
   4   5   6        0.70        0.46      1.23 o 
   5   5   6       29.35       27.62      1.83 o 
   6   5   6        0.13       -1.38      1.38 o 
   7   5   6        3.47       -0.34      1.90 o 
   8   5   6       39.98       38.06      2.36 o 
   9   5   6       85.95       82.40      3.22 o 
  10   5   6       54.28       53.15      2.75 o 
  11   5   6       15.45       19.99      2.38 o 
  12   5   6        0.55        0.67      1.82 o 
  -8   6   6        0.42       -2.48      2.48 o 
  -7   6   6        6.19        5.51      2.53 o 
  -6   6   6      138.44      143.53      4.38 o 
  -5   6   6       85.38       88.34      3.47 o 
  -4   6   6        0.92        1.00      1.67 o 
  -3   6   6        3.15        0.69      1.60 o 
  -2   6   6        1.57        1.04      1.79 o 
  -1   6   6        3.88        6.21      1.80 o 
   0   6   6       28.82       33.74      2.36 o 
   1   6   6      139.41      154.97      4.49 o 
   2   6   6      230.82      245.06      5.86 o 
   3   6   6        2.68        6.22      1.81 o 
   4   6   6       33.00       34.51      2.27 o 
   5   6   6       49.30       56.12      4.69 o 
   6   6   6       50.07       51.15      4.06 o 
 -22   1   7       31.16       38.99      2.31 o 
 -21   1   7        2.03        2.62      1.46 o 
 -20   1   7      116.41      143.25      4.01 o 
 -19   1   7        4.73        5.19      1.40 o 
 -18   1   7      144.28      130.41      3.62 o 
 -17   1   7       11.32        6.86      1.39 o 
 -16   1   7       25.96       29.36      1.71 o 
 -15   1   7      256.24      202.97      7.45 o 
 -14   1   7       29.68       28.84      1.92 o 
 -13   1   7       70.92       63.45      2.18 o 
 -12   1   7     3595.17     3549.27     38.63 o 
 -11   1   7       73.69       61.57      1.55 o 
 -10   1   7        0.11       -0.42      0.42 o 
  -9   1   7       74.95       74.88      1.35 o 
  -8   1   7      987.01      968.97     11.11 o 
  -7   1   7      562.48      619.42      6.38 o 
  -6   1   7       88.36      118.35      1.97 o 
  -5   1   7      448.41      483.48      5.87 o 
  -4   1   7     6296.31     6660.13     61.65 o 
  -3   1   7     1340.78     1450.95     13.90 o 
  -2   1   7     1648.16     1677.42     15.97 o 
  -1   1   7       82.62       73.85      1.32 o 
   0   1   7      274.91      277.22      3.30 o 
   1   1   7     1811.12     1960.23     28.73 o 
   2   1   7      476.31      575.48      5.83 o 
   3   1   7       52.89       43.99      0.97 o 
   4   1   7      163.93      183.15      2.33 o 
   5   1   7     2008.93     2235.57     20.52 o 
   6   1   7      514.55      554.23      7.30 o 
   7   1   7        0.00        0.25      0.44 o 
   8   1   7       76.62       83.14      1.38 o 
   9   1   7        1.36        1.09      0.66 o 
  10   1   7      116.85      118.78      2.07 o 
  11   1   7       60.94       51.99      1.40 o 
  12   1   7       32.02       29.16      1.41 o 
  13   1   7      901.32      924.07     11.13 o 
  14   1   7      394.48      400.53      7.86 o 
  15   1   7        0.87       -2.62      2.62 o 
  16   1   7       29.42       25.87      2.24 o 
  17   1   7      115.13      115.17      3.78 o 
  18   1   7       24.85       28.28      2.41 o 
  19   1   7        6.12        3.39      1.97 o 
 -21   2   7        7.48       10.77      1.86 o 
 -20   2   7      106.83      108.94      3.53 o 
 -19   2   7        3.33        7.90      1.61 o 
 -18   2   7       58.36       58.91      2.50 o 
 -17   2   7       42.89       31.89      1.92 o 
 -16   2   7       14.54       11.91      1.60 o 
 -15   2   7       28.62       28.53      1.80 o 
 -14   2   7      119.93      101.46      2.98 o 
 -13   2   7     1026.55      965.73     12.45 o 
 -12   2   7      193.11      183.03      3.15 o 
 -11   2   7       87.23       83.26      2.41 o 
 -10   2   7       75.24       67.46      1.41 o 
  -9   2   7      312.31      305.79      3.71 o 
  -8   2   7       14.27       17.90      0.77 o 
  -7   2   7       87.69       84.31      1.53 o 
  -6   2   7     2527.51     2617.24     28.68 o 
  -5   2   7      306.39      319.50      3.75 o 
  -4   2   7      113.91       86.57      1.49 o 
  -3   2   7      201.12      264.51      3.18 o 
  -2   2   7       93.51       83.55      1.41 o 
  -1   2   7        0.58        0.03      0.56 o 
   0   2   7     2342.88     2521.32     27.50 o 
   1   2   7       78.20       57.07      1.09 o 
   2   2   7     2055.54     2197.64     28.15 o 
   3   2   7     1523.64     1626.30     13.82 o 
   4   2   7     3097.90     3321.73     35.46 o 
   5   2   7        5.29        9.73      0.83 o 
   6   2   7       64.28       62.14      1.32 o 
   7   2   7       39.98       37.86      1.00 o 
   8   2   7       43.62       39.77      1.36 o 
   9   2   7      267.11      260.06      3.41 o 
  10   2   7        0.07       -0.32      0.71 o 
  11   2   7      172.74      166.55      2.72 o 
  12   2   7      348.24      346.14      4.84 o 
  13   2   7       58.12       50.35      1.89 o 
  14   2   7       27.98       25.70      1.55 o 
  15   2   7       28.71       29.21      1.67 o 
  16   2   7       44.54       42.29      1.91 o 
  17   2   7       10.85       11.87      1.65 o 
  18   2   7        0.18       -0.16      1.84 o 
 -19   3   7        0.39       -0.51      1.92 o 
 -18   3   7        0.41       -0.52      1.40 o 
 -17   3   7       33.30       29.70      1.99 o 
 -16   3   7       16.88       18.90      1.90 o 
 -15   3   7       29.91       32.48      3.07 o 
 -14   3   7        7.77        7.82      1.97 o 
 -13   3   7      181.61      165.75      3.98 o 
 -12   3   7       54.48       46.43      1.62 o 
 -11   3   7       13.81       14.94      1.18 o 
 -10   3   7       16.96       12.50      1.12 o 
  -9   3   7      210.19      225.81      3.18 o 
  -8   3   7        0.76        0.04      1.07 o 
  -7   3   7       13.01       13.93      1.00 o 
  -6   3   7       31.41       33.34      1.08 o 
  -5   3   7       34.15       37.24      1.13 o 
  -4   3   7       79.85       79.09      1.59 o 
  -3   3   7      155.04      164.92      2.45 o 
  -2   3   7        1.38        2.32      0.61 o 
  -1   3   7      465.39      441.79      5.06 o 
   0   3   7       64.96       52.42      1.26 o 
   1   3   7      115.30      103.50      2.86 o 
   2   3   7       78.05       67.87      1.80 o 
   3   3   7      138.77      149.15      2.80 o 
   4   3   7        7.14        2.00      0.82 o 
   6   3   7       50.77       44.80      1.49 o 
   7   3   7       52.20       56.81      1.65 o 
   8   3   7       26.68       27.48      1.15 o 
   9   3   7       68.19       63.42      1.99 o 
  10   3   7        5.28        4.52      1.58 o 
  11   3   7       45.17       45.38      1.80 o 
  12   3   7        5.23        5.44      1.20 o 
  13   3   7       59.42       61.68      2.72 o 
  14   3   7       15.72       15.30      2.08 o 
  15   3   7       70.78       72.83      3.00 o 
  16   3   7       28.49       32.40      2.37 o 
 -17   4   7       66.80       82.11      3.23 o 
 -16   4   7       13.51       11.44      3.11 o 
 -15   4   7       20.11       21.67      1.96 o 
 -14   4   7        1.02        0.52      1.07 o 
 -13   4   7      166.86      184.75      6.18 o 
 -12   4   7      223.42      210.46      3.93 o 
 -11   4   7      736.57      705.81      9.37 o 
 -10   4   7       45.69       43.75      3.50 o 
  -9   4   7      312.28      278.76      4.61 o 
  -8   4   7      260.49      264.61      4.22 o 
  -7   4   7       93.72       98.88      2.07 o 
  -6   4   7       15.82       17.96      1.16 o 
  -5   4   7       31.83       31.24      1.23 o 
  -4   4   7       23.72       22.95      1.25 o 
  -3   4   7      163.66      170.68      2.78 o 
  -2   4   7      300.77      323.97      5.11 o 
  -1   4   7     2155.03     2236.80     29.08 o 
   0   4   7       98.65       86.69      2.33 o 
   1   4   7       79.61       76.50      2.15 o 
   2   4   7       87.61       84.12      2.24 o 
   3   4   7      133.23      114.40      2.62 o 
   4   4   7       32.63       31.19      1.45 o 
   5   4   7        0.86        3.19      0.98 o 
   6   4   7      302.51      272.74      4.50 o 
   7   4   7      155.84      128.92      2.81 o 
   8   4   7       52.06       48.23      1.90 o 
   9   4   7       36.50       28.24      2.05 o 
  10   4   7       56.72       49.91      2.68 o 
  11   4   7        4.50        4.64      1.62 o 
  12   4   7       59.10       55.35      2.66 o 
  13   4   7        2.72        0.14      1.62 o 
  14   4   7        3.86        2.15      1.73 o 
 -14   5   7       14.93       16.48      1.82 o 
 -13   5   7        1.75        1.31      1.28 o 
 -12   5   7        1.95        1.01      1.25 o 
 -11   5   7       74.73       89.98      2.67 o 
 -10   5   7       54.99       55.62      2.12 o 
  -9   5   7       66.42       64.65      2.46 o 
  -8   5   7      455.89      470.61      7.02 o 
  -7   5   7      162.64      163.88      3.47 o 
  -6   5   7        0.14        0.82      1.34 o 
  -5   5   7        9.63        8.23      1.71 o 
  -4   5   7        0.76        0.11      1.32 o 
  -3   5   7        0.82       -0.19      1.27 o 
  -2   5   7        8.38        9.20      1.69 o 
  -1   5   7      126.41      126.32      3.74 o 
   0   5   7      261.84      273.28      5.91 o 
   1   5   7       13.74       12.95      1.83 o 
   2   5   7      218.10      215.17      5.04 o 
   3   5   7       94.09       88.18      3.08 o 
   4   5   7        1.50        0.41      1.33 o 
   5   5   7       72.20       67.42      2.61 o 
   6   5   7        3.76        1.03      1.29 o 
   7   5   7       40.40       36.11      3.05 o 
   8   5   7      158.96      143.95      4.24 o 
   9   5   7        0.24       -0.83      1.66 o 
  10   5   7      103.84      110.70      3.81 o 
  11   5   7       24.76       23.09      2.60 o 
  -8   6   7        2.81        1.03      1.81 o 
  -7   6   7       34.12       35.14      3.35 o 
  -6   6   7       21.12       24.34      2.54 o 
  -5   6   7       12.42       13.04      2.20 o 
  -4   6   7        7.18        7.38      1.92 o 
  -3   6   7       25.27       25.78      2.31 o 
  -2   6   7       41.50       43.75      2.58 o 
  -1   6   7       18.13       17.87      6.29 o 
   0   6   7       17.75       23.92      2.27 o 
   1   6   7       14.01       21.41      2.16 o 
   2   6   7       11.37       15.43      2.28 o 
   3   6   7        2.58        2.01      1.71 o 
   4   6   7       68.62       92.59      3.43 o 
   5   6   7        3.46        1.89      1.79 o 
 -22   0   8        3.48       10.68      2.57 o 
 -21   0   8        0.22       -0.34      1.86 o 
 -20   0   8       18.95       15.63      2.68 o 
 -19   0   8        0.55       -0.15      1.49 o 
 -18   0   8       86.80       72.11      3.72 o 
 -17   0   8        9.35       15.67      2.42 o 
 -16   0   8        5.17       12.10      2.05 o 
 -15   0   8      494.72      498.82     11.84 o 
 -14   0   8       30.96       23.23      2.01 o 
 -13   0   8      289.89      256.07      6.89 o 
 -12   0   8        5.87        8.30      1.56 o 
 -11   0   8     1374.81     1284.08     17.84 o 
 -10   0   8      637.71      625.89     14.67 o 
  -9   0   8      385.92      324.15     13.79 o 
  -8   0   8       94.10      117.05      2.45 o 
  -6   0   8       62.97       62.31      1.69 o 
  -5   0   8      777.43      711.77     12.86 o 
  -4   0   8       20.63       29.11      1.64 o 
  -3   0   8     1541.08     1670.83     31.57 o 
  -2   0   8       83.48      110.79      2.18 o 
  -1   0   8      332.71      267.20      4.24 o 
   0   0   8      277.17      239.26      3.84 o 
   1   0   8      288.97      338.50     11.17 o 
   2   0   8      525.90      621.66     12.92 o 
   3   0   8      547.07      393.53      5.81 o 
   4   0   8      120.73       95.08      1.64 o 
   5   0   8      542.06      471.35      5.69 o 
   6   0   8      848.72      886.34     11.90 o 
   7   0   8     1229.17     1237.41     20.99 o 
   8   0   8       10.15       18.11      1.31 o 
   9   0   8       83.17       61.95      2.04 o 
  10   0   8        0.90       -0.41      1.15 o 
  11   0   8       20.76       19.32      2.53 o 
  12   0   8       56.20       54.65      3.42 o 
  13   0   8      606.86      621.70     14.11 o 
  14   0   8      879.36      951.74     20.14 o 
  15   0   8      590.57      643.48     15.08 o 
  16   0   8       84.37       91.28      4.84 o 
  17   0   8      894.07     1003.82     21.89 o 
  18   0   8        4.65        1.60      2.68 o 
 -21   1   8       45.86       61.55      2.73 o 
 -20   1   8       57.41       68.55      3.05 o 
 -19   1   8        7.88        6.99      1.52 o 
 -18   1   8       12.71       10.90      3.15 o 
 -17   1   8       25.29       20.74      1.61 o 
 -16   1   8      583.86      540.98      9.16 o 
 -15   1   8        6.41        7.59      1.34 o 
 -14   1   8      124.61      109.59      2.98 o 
 -13   1   8      132.52      122.07      3.08 o 
 -12   1   8     1439.86     1424.81     28.91 o 
 -11   1   8        0.10        0.28      0.50 o 
 -10   1   8        5.22        4.05      0.73 o 
  -8   1   8      239.78      203.35      2.71 o 
  -7   1   8       84.00       76.38      1.58 o 
  -6   1   8       92.53      103.44      1.61 o 
  -5   1   8      232.04      239.47      2.87 o 
  -4   1   8      444.84      581.40      6.00 o 
  -3   1   8      327.81      332.87      7.10 o 
  -2   1   8      305.65      345.72      3.78 o 
  -1   1   8      287.67      301.10      4.03 o 
   0   1   8     1190.11     1191.13     11.40 o 
   1   1   8      851.66      891.25     11.89 o 
   2   1   8      101.98      121.89      1.76 o 
   3   1   8      910.96     1070.47     10.38 o 
   4   1   8      285.66      274.36      3.23 o 
   5   1   8       79.47       95.32      1.46 o 
   6   1   8      161.07      168.14      2.52 o 
   7   1   8      113.52      114.33      2.18 o 
   8   1   8        2.23        0.27      0.50 o 
   9   1   8       23.54       18.60      0.84 o 
  10   1   8       95.20       98.99      1.89 o 
  11   1   8       37.08       42.02      1.31 o 
  12   1   8       12.27       15.33      1.23 o 
  13   1   8      158.75      150.23      3.94 o 
  14   1   8      107.57      114.67      3.54 o 
  15   1   8        8.81        8.23      5.06 o 
  16   1   8       86.58       89.49      3.37 o 
  17   1   8       63.24       63.79      3.03 o 
  18   1   8        9.13        6.04      2.05 o 
 -20   2   8        6.56        6.95      1.92 o 
 -19   2   8        8.19       14.70      1.87 o 
 -18   2   8       62.90       70.16      2.77 o 
 -17   2   8       55.57       45.35      2.20 o 
 -16   2   8        4.04        3.01      1.35 o 
 -15   2   8      126.48      109.23      3.17 o 
 -14   2   8      588.82      526.63      8.83 o 
 -13   2   8       12.76       13.59      1.88 o 
 -12   2   8       78.77       73.70      1.85 o 
 -11   2   8        9.64       11.62      1.84 o 
 -10   2   8      292.93      279.74      3.54 o 
  -9   2   8        1.25       -0.11      0.53 o 
  -8   2   8      116.94      105.42      1.80 o 
  -7   2   8       49.33       53.60      1.70 o 
  -6   2   8      995.52     1084.28     10.86 o 
  -5   2   8       20.40       32.32      1.05 o 
  -4   2   8       62.94       57.18      1.19 o 
  -3   2   8       47.19       69.54      2.03 o 
  -2   2   8       34.34       32.64      1.56 o 
  -1   2   8      416.17      401.64      4.44 o 
   0   2   8      165.29      147.24      2.00 o 
   1   2   8       14.79       16.84      1.31 o 
   2   2   8     5233.17     5797.01     88.65 o 
   3   2   8     1163.23     1208.41     12.23 o 
   4   2   8       10.32       11.57      0.96 o 
   5   2   8        2.82        3.81      1.05 o 
   6   2   8       17.42       23.96      1.06 o 
   7   2   8      105.33      109.21      2.14 o 
   8   2   8        0.81        0.53      0.56 o 
   9   2   8       85.59       82.49      2.22 o 
  11   2   8      528.36      530.15      6.14 o 
  12   2   8       16.94       13.73      1.46 o 
  13   2   8        2.95        4.23      1.16 o 
  14   2   8       12.59        8.13      1.35 o 
  15   2   8        2.22        1.59      1.68 o 
  16   2   8        9.98       11.47      2.10 o 
  17   2   8        1.64        2.99      2.83 o 
 -19   3   8       65.98       56.37      2.90 o 
 -18   3   8       14.04       23.73      2.00 o 
 -17   3   8       23.70       20.75      1.95 o 
 -16   3   8       16.10       22.26      1.85 o 
 -15   3   8        0.04       -0.54      1.17 o 
 -14   3   8       12.24       15.19      1.88 o 
 -13   3   8        1.54        1.59      0.93 o 
 -12   3   8       27.46       24.00      1.26 o 
 -11   3   8       40.73       38.70      1.48 o 
 -10   3   8        3.93        8.59      1.22 o 
  -9   3   8       12.72       16.45      0.96 o 
  -8   3   8        0.00        0.44      0.90 o 
  -7   3   8        1.04       -0.53      0.58 o 
  -6   3   8      156.92      151.68      2.40 o 
  -5   3   8       43.99       50.82      1.30 o 
  -4   3   8        7.26        3.27      0.65 o 
  -3   3   8       66.05       51.58      1.29 o 
  -2   3   8      592.78      559.61      7.38 o 
  -1   3   8        2.93        7.42      1.22 o 
   0   3   8       83.02       85.80      2.11 o 
   1   3   8     1783.81     1761.56     20.11 o 
   2   3   8        3.03        3.82      2.16 o 
   3   3   8     1291.72     1274.30     14.96 o 
   4   3   8       39.32       30.08      1.35 o 
   5   3   8       72.74       72.71      1.91 o 
   6   3   8       94.71      105.56      2.35 o 
   7   3   8      276.14      244.35      3.97 o 
   8   3   8        1.98        1.89      0.88 o 
   9   3   8      273.69      250.06      4.59 o 
  10   3   8        0.28       -0.05      1.06 o 
  11   3   8      253.72      236.26      4.22 o 
  12   3   8       24.36       25.02      1.55 o 
  13   3   8       11.71        8.73      1.79 o 
  14   3   8       22.86       17.29      2.61 o 
  15   3   8        4.98        8.32      1.92 o 
  16   3   8        0.58       -0.78      1.70 o 
 -17   4   8       40.77       46.72      2.52 o 
 -16   4   8        4.26        4.11      3.22 o 
 -15   4   8       30.33       30.91      2.03 o 
 -14   4   8       19.74       17.02      2.15 o 
 -13   4   8      105.85      105.39      2.70 o 
 -12   4   8       70.42       61.18      2.06 o 
 -11   4   8      318.51      273.27      6.43 o 
 -10   4   8      367.03      404.18      6.08 o 
  -9   4   8        0.57        0.09      0.95 o 
  -8   4   8       21.76       19.73      1.32 o 
  -7   4   8        0.52       -0.72      0.72 o 
  -6   4   8      150.46      147.08      2.59 o 
  -5   4   8      316.40      311.64      5.03 o 
  -4   4   8        2.27        1.55      1.02 o 
  -3   4   8      332.69      322.60      6.15 o 
  -2   4   8      223.22      226.37      4.38 o 
  -1   4   8        2.15        1.41      1.20 o 
   0   4   8       96.24       91.87      2.63 o 
   1   4   8       70.76       65.85      2.01 o 
   2   4   8       12.88       12.29      1.34 o 
   3   4   8        1.69       -0.15      0.87 o 
   4   4   8       32.30       27.40      1.41 o 
   5   4   8       19.45       22.65      1.35 o 
   6   4   8       24.59       27.54      1.43 o 
   7   4   8      210.41      193.94      3.63 o 
   8   4   8       11.93        4.22      1.25 o 
   9   4   8       27.36       23.49      1.71 o 
  10   4   8        8.22        9.68      1.53 o 
  11   4   8        0.24       -1.13      1.54 o 
  12   4   8        0.42        0.50      1.64 o 
  13   4   8        0.00       -0.75      1.63 o 
  14   4   8      204.09      214.77      5.53 o 
 -13   5   8        0.67        0.40      1.30 o 
 -12   5   8        5.54        4.38      1.35 o 
 -11   5   8      485.53      510.19      8.34 o 
 -10   5   8        2.02        2.02      1.62 o 
  -9   5   8      301.05      286.98      6.44 o 
  -8   5   8      232.45      248.54      5.85 o 
  -7   5   8      218.22      225.85      5.47 o 
  -6   5   8        1.58        0.55      1.50 o 
  -5   5   8        6.14        2.06      1.48 o 
  -4   5   8        0.59       -0.24      1.36 o 
  -3   5   8      197.46      210.81      5.10 o 
  -2   5   8      108.46      114.38      3.61 o 
  -1   5   8        3.75        0.74      1.86 o 
   0   5   8      121.34      103.25      3.40 o 
   1   5   8      195.58      199.27      4.87 o 
   2   5   8       33.06       33.81      2.08 o 
   3   5   8       24.68       27.23      1.93 o 
   4   5   8       15.12       17.12      3.09 o 
   5   5   8       43.10       41.67      2.20 o 
   6   5   8        2.07        2.86      1.56 o 
   7   5   8        6.11        3.95      2.27 o 
   8   5   8      378.28      384.54      7.76 o 
   9   5   8        5.67        3.14      2.35 o 
  10   5   8       23.63       17.14      2.35 o 
  -6   6   8        3.85        3.34      1.84 o 
  -5   6   8       49.71       53.93      2.91 o 
  -4   6   8       92.53      106.88      3.87 o 
  -3   6   8        2.68        2.67      1.81 o 
  -2   6   8        1.17        0.41      1.62 o 
  -1   6   8        0.03        1.46      1.74 o 
   0   6   8       54.88       54.08      2.82 o 
   1   6   8       97.70      113.02      3.95 o 
   2   6   8       65.61       74.63      4.67 o 
   3   6   8       88.15      116.92      3.93 o 
 -21   1   9       11.97       11.51      1.87 o 
 -20   1   9        0.47        0.21      1.45 o 
 -19   1   9       26.65       25.29      1.84 o 
 -18   1   9       58.87       58.78      2.44 o 
 -17   1   9       44.53       41.92      2.07 o 
 -16   1   9       22.31       20.25      1.58 o 
 -15   1   9       62.26       66.47      2.39 o 
 -14   1   9      447.03      435.21      7.51 o 
 -13   1   9       25.50       25.38      1.55 o 
 -12   1   9       99.21       99.31      2.19 o 
 -11   1   9       54.08       51.35      2.13 o 
 -10   1   9        5.02        6.68      0.81 o 
  -9   1   9        1.57        0.79      0.51 o 
  -8   1   9      142.89      142.68      2.09 o 
  -7   1   9     1346.24     1294.07     16.12 o 
  -6   1   9      126.74       83.04      1.43 o 
  -5   1   9       12.84       21.22      0.75 o 
  -4   1   9       76.86       92.46      1.48 o 
  -3   1   9        8.37        1.12      0.60 o 
  -2   1   9       28.77       33.71      0.81 o 
  -1   1   9      777.75      765.03      9.04 o 
   0   1   9      107.38      103.48      1.81 o 
   1   1   9      247.79      222.93      3.16 o 
   2   1   9       99.20      100.09      1.60 o 
   3   1   9      453.69      444.18      6.73 o 
   4   1   9      114.83       97.70      1.63 o 
   5   1   9      120.98      140.70      1.90 o 
   6   1   9        2.48        2.22      0.54 o 
   7   1   9      103.69      112.91      1.91 o 
   8   1   9       10.86       15.01      0.91 o 
   9   1   9      101.83      101.17      1.67 o 
  10   1   9      146.03      138.98      2.82 o 
  11   1   9       96.77       97.14      2.37 o 
  12   1   9       78.98       87.01      2.96 o 
  13   1   9        9.05       10.97      1.83 o 
  14   1   9      218.09      218.14      5.11 o 
  15   1   9        4.11        3.48      1.72 o 
  16   1   9      137.79      147.78      4.33 o 
  17   1   9       37.52       35.20      2.55 o 
 -20   2   9        0.42        1.70      1.47 o 
 -19   2   9       32.51       31.78      2.05 o 
 -18   2   9       34.51       32.32      2.02 o 
 -17   2   9       84.33       87.99      3.01 o 
 -16   2   9       19.29       16.97      2.42 o 
 -15   2   9      363.12      331.51      6.39 o 
 -14   2   9        0.07        0.05      1.03 o 
 -13   2   9       65.33       70.65      1.90 o 
 -11   2   9       74.89       67.96      1.77 o 
 -10   2   9       23.80       20.80      0.93 o 
  -9   2   9       67.07       62.62      1.41 o 
  -8   2   9      114.06      129.75      2.47 o 
  -7   2   9      142.71      168.84      3.96 o 
  -6   2   9       61.88       70.71      1.43 o 
  -5   2   9        0.15        0.48      0.55 o 
  -4   2   9       75.33       66.80      1.31 o 
  -3   2   9      484.42      499.71      5.73 o 
  -2   2   9       45.00       41.24      1.34 o 
  -1   2   9      218.79      220.13      3.46 o 
   0   2   9      203.22      205.68      3.36 o 
   1   2   9        2.82        5.89      1.85 o 
   2   2   9      628.07      704.20     10.64 o 
   3   2   9      519.41      548.86     17.03 o 
   4   2   9       71.63       71.16      2.18 o 
   5   2   9      120.62      128.95      2.37 o 
   6   2   9       11.15       11.53      1.71 o 
   7   2   9       17.41       17.78      0.95 o 
   8   2   9        1.90        2.07      0.60 o 
   9   2   9        0.70        0.10      0.71 o 
  10   2   9       39.10       30.44      2.11 o 
  11   2   9        7.33        3.62      1.32 o 
  12   2   9        0.90        0.05      1.01 o 
  13   2   9       53.36       50.75      3.18 o 
  14   2   9        2.83        4.05      1.73 o 
  15   2   9       24.07       25.26      4.39 o 
  16   2   9       19.11       21.61      2.46 o 
 -19   3   9        0.76       -0.83      1.52 o 
 -18   3   9        0.03       -0.87      1.43 o 
 -17   3   9        4.33        4.24      1.54 o 
 -16   3   9       84.46       91.88      3.14 o 
 -15   3   9        0.01       -0.55      1.18 o 
 -14   3   9      119.19      102.49      3.57 o 
 -13   3   9       50.86       41.76      1.61 o 
 -12   3   9        2.97        0.36      0.87 o 
 -11   3   9       35.94       34.28      1.44 o 
 -10   3   9      400.72      350.73      5.21 o 
  -9   3   9      132.81      121.13      2.18 o 
  -8   3   9      205.89      173.77      3.31 o 
  -7   3   9       72.44       51.37      1.37 o 
  -6   3   9       35.49       36.06      1.15 o 
  -5   3   9      117.36      115.16      2.51 o 
  -4   3   9      100.25      104.16      3.17 o 
  -3   3   9       75.93       64.13      2.80 o 
  -2   3   9     1330.04     1341.70     15.76 o 
  -1   3   9       17.71       18.31      1.42 o 
   0   3   9       65.95       65.01      1.95 o 
   1   3   9     2381.26     2440.62     27.36 o 
   2   3   9      320.73      310.82      4.76 o 
   3   3   9      355.02      338.66      5.06 o 
   4   3   9      241.85      242.01      3.98 o 
   5   3   9      171.72      162.76      3.07 o 
   6   3   9      352.71      324.02      4.91 o 
   7   3   9       58.56       53.11      1.80 o 
   8   3   9       41.92       37.33      1.70 o 
   9   3   9      492.09      445.73      6.49 o 
  10   3   9        0.00       -0.93      1.08 o 
  11   3   9       42.84       46.63      2.16 o 
  12   3   9       23.00       23.10      1.63 o 
  13   3   9       34.60       27.20      2.33 o 
  14   3   9       41.51       43.93      2.57 o 
  15   3   9        0.68       -1.30      2.64 o 
 -16   4   9        3.14        2.97      1.58 o 
 -15   4   9        2.76        3.92      1.55 o 
 -14   4   9        1.05       -0.25      1.09 o 
 -13   4   9        4.59        5.74      1.24 o 
 -12   4   9        8.88       18.74      1.62 o 
 -11   4   9       42.63       48.63      1.86 o 
 -10   4   9      224.37      216.24      3.95 o 
  -9   4   9       45.76       32.54      1.31 o 
  -8   4   9       14.85       14.12      1.47 o 
  -7   4   9      240.10      232.01      4.19 o 
  -6   4   9       97.09      101.84      2.58 o 
  -5   4   9      132.45      123.96      2.86 o 
  -4   4   9       31.09       32.07      1.56 o 
  -3   4   9       67.85       59.65      2.00 o 
  -2   4   9      125.27      130.54      2.97 o 
  -1   4   9      419.37      428.50      6.38 o 
   0   4   9       50.32       48.69      1.83 o 
   1   4   9       43.77       36.47      1.63 o 
   2   4   9       16.18       15.94      1.36 o 
   3   4   9      223.96      216.89      4.01 o 
   4   4   9      138.08      127.19      2.86 o 
   5   4   9       96.70       87.82      2.39 o 
   6   4   9        7.66        6.68      1.19 o 
   7   4   9      205.35      196.33      3.71 o 
   8   4   9        5.36       -0.54      1.10 o 
   9   4   9       35.13       36.80      1.89 o 
  10   4   9       92.36       88.77      2.66 o 
  11   4   9       23.17       22.14      2.18 o 
  12   4   9        0.00       -0.99      1.70 o 
  13   4   9      116.71      130.62      4.06 o 
 -13   5   9        0.31       -0.86      2.57 o 
 -12   5   9        1.01        0.41      1.62 o 
 -11   5   9       33.85       43.90      5.86 o 
 -10   5   9      123.16      126.24      4.11 o 
  -9   5   9     1161.56     1126.36     26.23 o 
  -8   5   9        9.65       13.81      2.16 o 
  -7   5   9        0.55       -0.84      1.53 o 
  -6   5   9       43.28       44.74      2.51 o 
  -5   5   9      186.03      189.61      4.00 o 
  -4   5   9       29.38       29.26      1.72 o 
  -3   5   9        0.36       -0.92      1.07 o 
  -2   5   9       38.46       36.80      1.83 o 
  -1   5   9      225.01      223.91      4.38 o 
   0   5   9      124.94      115.90      2.99 o 
   1   5   9       15.49       16.04      1.66 o 
   2   5   9       79.15       77.54      2.52 o 
   3   5   9       43.40       45.08      1.93 o 
   4   5   9       24.44       32.09      1.72 o 
   5   5   9        7.89       12.71      1.84 o 
   6   5   9        7.45        3.69      2.38 o 
   7   5   9       22.67       21.63      2.72 o 
   8   5   9       12.25       14.33      2.55 o 
   9   5   9        0.03        1.06      1.82 o 
  -4   6   9       11.61        7.64      2.10 o 
  -3   6   9        1.24        0.50      1.72 o 
  -2   6   9        2.76       -1.20      1.61 o 
  -1   6   9        7.94        9.20      4.36 o 
   0   6   9        1.75        1.34      1.79 o 
 -21   0  10      124.60      132.00      5.66 o 
 -20   0  10      122.25      151.73      5.96 o 
 -19   0  10      138.30      193.24      6.70 o 
 -18   0  10      128.95      143.58      5.47 o 
 -17   0  10       16.62       14.56      2.42 o 
 -16   0  10       69.67       56.81      3.20 o 
 -15   0  10      327.43      320.58      8.60 o 
 -14   0  10      239.19      237.53      6.81 o 
 -13   0  10     2214.74     2146.04     41.84 o 
 -12   0  10        1.09        3.19      0.97 o 
 -11   0  10      567.76      569.52     18.61 o 
 -10   0  10     5273.40     5404.34    123.74 o 
  -9   0  10        0.37        0.53      0.66 o 
  -8   0  10      785.41      775.83     17.22 o 
  -7   0  10        6.02        0.97      0.67 o 
  -6   0  10       23.40       23.60      2.01 o 
  -5   0  10        4.10       10.43      0.97 o 
  -4   0  10     2224.35     2340.82     31.37 o 
  -3   0  10        2.72        1.98      0.71 o 
  -2   0  10     5754.17     5902.03     77.40 o 
  -1   0  10       39.64       46.03      1.40 o 
   0   0  10     1635.23     1682.83     22.76 o 
   1   0  10       19.77       19.43      1.68 o 
   2   0  10      290.31      308.45      7.41 o 
   3   0  10      704.68      747.75     15.60 o 
   4   0  10       59.58       85.26      2.31 o 
   5   0  10      328.25      377.87      6.22 o 
   6   0  10     3988.70     4192.59     54.15 o 
   7   0  10      486.37      558.92      8.67 o 
   8   0  10       82.79       94.28      2.63 o 
   9   0  10        6.02        5.10      1.97 o 
  10   0  10      129.88      123.26      4.65 o 
  11   0  10       18.94       17.94      2.61 o 
  12   0  10      218.19      207.12      6.66 o 
  13   0  10      263.05      281.42      8.23 o 
  14   0  10      966.97     1065.98     22.48 o 
  15   0  10     2311.02     2498.68     47.50 o 
  16   0  10      236.92      253.13      8.45 o 
  17   0  10       13.37        7.63      3.13 o 
 -21   1  10        0.52        0.60      1.43 o 
 -20   1  10       64.31       83.28      3.12 o 
 -19   1  10       18.83       15.95      2.05 o 
 -18   1  10       28.84       30.45      1.87 o 
 -17   1  10        0.01        0.07      1.95 o 
 -16   1  10      107.29      118.01      3.35 o 
 -15   1  10      174.14      174.48      4.28 o 
 -14   1  10      322.52      328.04      6.13 o 
 -13   1  10      471.24      445.54      8.46 o 
 -12   1  10     1006.67     1021.73     18.30 o 
 -11   1  10      505.61      476.47      6.26 o 
 -10   1  10      125.91      127.11      2.07 o 
  -9   1  10        0.01       -0.49      0.49 o 
  -8   1  10       44.04       55.82      1.84 o 
  -7   1  10       32.65       34.27      1.00 o 
  -6   1  10      839.21      941.67      9.49 o 
  -5   1  10       18.67       13.57      0.71 o 
  -4   1  10       25.18       29.22      0.86 o 
  -3   1  10      626.11      688.83      7.09 o 
  -2   1  10      174.11      164.60      2.70 o 
  -1   1  10      190.09      186.99      2.95 o 
   0   1  10      157.17      127.94      1.90 o 
   1   1  10        3.90        5.12      0.61 o 
   2   1  10      112.65      123.01      1.88 o 
   3   1  10       49.10       50.86      1.20 o 
   4   1  10      220.65      213.01      2.77 o 
   5   1  10      198.71      214.25      4.36 o 
   6   1  10       20.80       22.17      1.04 o 
   7   1  10        0.04       -0.62      1.02 o 
   9   1  10        5.88        5.89      0.87 o 
  10   1  10        2.19        2.93      1.06 o 
  11   1  10        2.94       -0.15      1.30 o 
  12   1  10       22.29       19.33      2.29 o 
  13   1  10      162.18      164.70      4.31 o 
  14   1  10       24.07       21.60      2.33 o 
  15   1  10       59.40       54.87      2.78 o 
  16   1  10      186.01      194.57      6.68 o 
  17   1  10       31.22       34.32      4.50 o 
 -20   2  10       72.41       83.03      3.23 o 
 -19   2  10        5.31        7.19      1.84 o 
 -18   2  10        4.52        3.41      1.44 o 
 -17   2  10      107.19       96.16      3.17 o 
 -16   2  10       45.04       40.01      2.08 o 
 -15   2  10      118.93      117.93      3.37 o 
 -14   2  10       53.91       36.12      1.90 o 
 -13   2  10       10.42       10.17      2.55 o 
 -12   2  10      111.13      109.21      2.40 o 
 -11   2  10      126.09      128.80      2.57 o 
 -10   2  10       11.10       11.67      0.91 o 
  -9   2  10       17.34       20.69      0.93 o 
  -8   2  10      344.01      346.64      6.55 o 
  -7   2  10        2.66        0.40      0.54 o 
  -6   2  10      139.25      143.96      2.22 o 
  -5   2  10       16.87       17.73      0.81 o 
  -4   2  10       26.56       36.71      1.80 o 
  -3   2  10       32.90       51.76      5.23 o 
  -2   2  10       92.32       89.09      5.05 o 
  -1   2  10      225.38      229.74      3.63 o 
   0   2  10     1386.50     1400.13     19.75 o 
   1   2  10      414.01      374.67      6.76 o 
   2   2  10       16.64       16.79      1.35 o 
   3   2  10     1111.66     1144.62     25.29 o 
   4   2  10      638.82      641.33      8.10 o 
   5   2  10       42.80       34.04      2.49 o 
   6   2  10        7.21        8.95      1.50 o 
   7   2  10       37.40       37.88      1.26 o 
   8   2  10      128.10      127.61      2.27 o 
   9   2  10       16.67       16.18      2.18 o 
  10   2  10      156.91      150.72      3.89 o 
  11   2  10      223.85      207.90      6.55 o 
  12   2  10       40.67       37.54      7.30 o 
  13   2  10        0.06       -1.43      1.43 o 
  14   2  10       30.09       28.46      2.29 o 
  15   2  10        9.37        9.21      2.12 o 
  16   2  10       13.22       15.17      3.50 o 
 -18   3  10       16.24       25.97      2.10 o 
 -17   3  10      123.13      126.05      3.83 o 
 -16   3  10      227.59      240.66      7.72 o 
 -15   3  10       13.12       13.44      1.92 o 
 -14   3  10       22.53       16.18      1.35 o 
 -13   3  10      105.83      105.97      2.54 o 
 -12   3  10        0.06       -0.85      0.85 o 
 -11   3  10      189.81      163.56      3.60 o 
 -10   3  10       67.97       66.83      1.91 o 
  -9   3  10       23.02       14.65      1.02 o 
  -8   3  10      345.45      273.44      6.46 o 
  -7   3  10      173.13      167.78      3.22 o 
  -6   3  10       40.60       41.67      1.58 o 
  -5   3  10       52.03       47.81      1.68 o 
  -4   3  10      190.79      179.08      3.34 o 
  -3   3  10      375.19      388.73      5.68 o 
  -2   3  10       35.07       37.51      1.54 o 
  -1   3  10       42.93       33.82      3.44 o 
   0   3  10     1352.06     1365.08     19.30 o 
   1   3  10     1212.21     1235.38     15.96 o 
   2   3  10      353.00      346.58      5.22 o 
   3   3  10       13.26       19.05      2.78 o 
   4   3  10     1072.73     1029.92     12.53 o 
   5   3  10      240.40      231.77      3.95 o 
   6   3  10      147.23      145.55      3.89 o 
   7   3  10       14.35       19.08      1.57 o 
   8   3  10      104.04      106.84      2.70 o 
   9   3  10      242.84      213.18      4.00 o 
  10   3  10       52.59       54.17      2.06 o 
  11   3  10        0.80       -0.44      1.17 o 
  12   3  10       61.78       49.80      2.39 o 
  13   3  10       72.93       70.69      4.62 o 
  14   3  10      112.49      104.45      5.51 o 
 -16   4  10       25.30       33.67      2.21 o 
 -15   4  10        0.03       -0.82      1.39 o 
 -14   4  10       19.91       19.32      2.77 o 
 -13   4  10       35.57       33.43      1.69 o 
 -12   4  10      140.30      123.79      3.80 o 
 -11   4  10       13.26       13.23      1.91 o 
 -10   4  10      160.58      133.43      3.87 o 
  -9   4  10      196.02      175.82      4.63 o 
  -8   4  10        4.19        2.33      1.13 o 
  -7   4  10       15.61       15.02      1.50 o 
  -6   4  10        0.49        0.30      1.00 o 
  -5   4  10       86.38       83.91      2.40 o 
  -4   4  10       55.11       45.73      1.81 o 
  -3   4  10       17.72       17.05      1.88 o 
  -2   4  10        2.03        2.10      1.08 o 
  -1   4  10      541.59      529.03      7.55 o 
   0   4  10       94.60       98.87      2.59 o 
   1   4  10        8.35        8.60      1.26 o 
   2   4  10        0.17       -1.29      1.29 o 
   3   4  10        2.50        3.85      1.38 o 
   4   4  10        0.02       -0.14      0.99 o 
   5   4  10       89.19       80.50      2.28 o 
   6   4  10        8.90        5.88      1.26 o 
   7   4  10       16.21       12.81      3.03 o 
   8   4  10        0.01        0.73      1.21 o 
   9   4  10        2.68        2.65      1.37 o 
  10   4  10        3.38        4.04      1.41 o 
  11   4  10        0.47       -0.15      1.42 o 
  12   4  10        9.58        6.19      1.75 o 
 -12   5  10       32.81       36.07      2.57 o 
 -11   5  10       52.54       56.36      3.00 o 
 -10   5  10       81.76       90.99      3.51 o 
  -9   5  10      196.82      227.33      5.70 o 
  -8   5  10      145.35      149.12      4.47 o 
  -7   5  10      163.36      177.34      3.94 o 
  -6   5  10       88.16       97.80      2.85 o 
  -5   5  10        5.31        3.20      1.53 o 
  -4   5  10        3.29        3.80      1.34 o 
  -3   5  10       26.94       24.09      1.80 o 
  -2   5  10       41.81       42.92      1.94 o 
  -1   5  10       40.84       41.38      1.95 o 
   0   5  10        2.57        2.31      1.27 o 
   1   5  10        2.48       -0.50      1.10 o 
   2   5  10       31.23       28.94      1.69 o 
   3   5  10       11.60       12.16      1.58 o 
   4   5  10        3.85        0.79      1.20 o 
   5   5  10       24.28       33.85      1.77 o 
   6   5  10       17.87       22.68      2.21 o 
   7   5  10        8.93        7.19      1.86 o 
   8   5  10        2.26        2.94      1.94 o 
 -20   1  11      188.36      224.03     15.34 o 
 -19   1  11       10.18        8.77      1.86 o 
 -18   1  11        1.77        1.18      1.23 o 
 -17   1  11        1.08        0.58      1.58 o 
 -16   1  11        7.61       10.52      1.50 o 
 -15   1  11        0.09       -0.07      0.97 o 
 -14   1  11      318.85      305.06      7.74 o 
 -13   1  11        2.67        2.27      0.84 o 
 -12   1  11      927.13      923.57     16.05 o 
 -11   1  11        0.51        0.74      0.86 o 
 -10   1  11      402.08      380.51      4.54 o 
  -9   1  11        8.21       10.01      0.95 o 
  -8   1  11      179.56      177.27      2.55 o 
  -7   1  11       36.18       26.45      0.96 o 
  -6   1  11       72.93       67.61      1.38 o 
  -5   1  11      191.05      169.97      2.38 o 
  -4   1  11      179.46      195.22      4.44 o 
  -3   1  11        8.45       17.88      1.74 o 
  -2   1  11        8.63       14.45      0.93 o 
  -1   1  11      497.44      479.03      6.19 o 
   0   1  11       87.36       94.67      1.64 o 
   1   1  11       49.22       48.98      1.19 o 
   2   1  11       14.33        6.36      0.70 o 
   3   1  11      390.43      401.65      7.79 o 
   4   1  11       29.28       22.94      2.19 o 
   5   1  11      330.82      340.90      4.17 o 
   6   1  11        9.43       13.16      1.56 o 
   7   1  11        3.75        3.76      0.83 o 
   8   1  11        3.31        2.33      1.50 o 
   9   1  11        1.02        3.00      0.85 o 
  10   1  11       33.74       34.61      1.66 o 
  11   1  11       76.71       80.90      2.95 o 
  12   1  11       64.22       74.71      2.92 o 
  13   1  11       16.73       14.13      2.07 o 
  14   1  11        7.75        5.50      1.89 o 
  15   1  11       37.13       34.68      2.59 o 
  16   1  11       33.08       38.69      4.63 o 
 -19   2  11       29.24       29.62      2.12 o 
 -18   2  11       30.16       32.39      2.10 o 
 -17   2  11        8.41        4.68      1.49 o 
 -16   2  11        9.41       12.29      1.65 o 
 -15   2  11       69.58       66.97      2.52 o 
 -14   2  11       53.53       50.56      2.15 o 
 -13   2  11       21.90       18.20      1.43 o 
 -12   2  11       11.18        9.21      1.24 o 
 -11   2  11        3.94        1.61      0.83 o 
 -10   2  11        4.28        3.31      0.77 o 
  -9   2  11       35.42       36.11      2.57 o 
  -8   2  11        1.92        2.84      0.68 o 
  -7   2  11       35.21       29.04      1.31 o 
  -6   2  11      417.64      440.48      6.07 o 
  -5   2  11        0.66        0.76      0.78 o 
  -4   2  11       51.44       45.89      1.53 o 
  -3   2  11        0.17       -0.12      0.75 o 
  -2   2  11       10.49       13.20      1.12 o 
  -1   2  11        9.40       11.85      1.09 o 
   0   2  11       66.78       56.18      1.70 o 
   1   2  11     1093.22     1099.14     17.61 o 
   2   2  11      273.25      271.34      4.20 o 
   3   2  11        3.25        2.82      0.94 o 
   4   2  11       27.21       24.70      1.26 o 
   5   2  11       79.77       80.94      2.02 o 
   6   2  11      129.25      126.52      2.30 o 
   7   2  11       62.93       63.82      1.91 o 
   8   2  11        0.32       -0.05      0.99 o 
   9   2  11        0.50       -1.25      1.27 o 
  10   2  11       41.27       35.18      2.44 o 
  11   2  11        0.13       -1.40      1.40 o 
  12   2  11        6.25        2.90      2.53 o 
  13   2  11       54.67       57.85      4.06 o 
  14   2  11        0.35        0.63      2.61 o 
  15   2  11       11.86       10.16      3.31 o 
 -18   3  11       13.61       16.59      3.65 o 
 -17   3  11       73.27       85.56      3.20 o 
 -16   3  11       20.52       27.59      2.87 o 
 -15   3  11       62.32       59.19      5.94 o 
 -14   3  11        6.60        9.17      1.48 o 
 -13   3  11       85.72       87.50      2.31 o 
 -12   3  11        0.95       -0.86      0.86 o 
 -11   3  11        3.45        3.40      1.32 o 
 -10   3  11      257.63      224.17      3.96 o 
  -9   3  11        5.56        2.68      0.94 o 
  -8   3  11       14.54       23.01      1.34 o 
  -7   3  11       10.58        9.75      1.20 o 
  -6   3  11      187.58      190.52      3.55 o 
  -5   3  11      936.30      899.74     16.20 o 
  -4   3  11       25.95       25.57      1.37 o 
  -3   3  11        1.51        0.36      0.90 o 
  -2   3  11      263.15      264.71      4.60 o 
  -1   3  11        9.31        9.50      1.23 o 
   0   3  11      481.91      487.03      6.85 o 
   1   3  11      418.43      410.02      6.01 o 
   2   3  11        5.21        6.76      2.75 o 
   3   3  11      834.88      808.77     10.56 o 
   4   3  11      803.29      766.90      9.82 o 
   5   3  11      348.78      343.55      5.25 o 
   6   3  11      135.95      132.56      2.84 o 
   7   3  11       22.64       24.18      1.26 o 
   8   3  11       90.06       97.11      2.60 o 
   9   3  11        4.57        3.67      1.26 o 
  10   3  11       82.21       78.09      3.11 o 
  11   3  11       17.97       21.76      2.21 o 
  12   3  11      172.81      177.08      6.96 o 
  13   3  11       60.41       54.01      4.43 o 
 -15   4  11        0.20        0.74      2.42 o 
 -14   4  11       15.93       13.90      2.42 o 
 -13   4  11        3.00       -0.79      1.46 o 
 -12   4  11       17.00       18.29      2.16 o 
 -11   4  11        2.66        0.90      2.10 o 
 -10   4  11        0.30        0.94      1.39 o 
  -9   4  11      269.13      260.34     10.03 o 
  -8   4  11       64.54       55.20      2.06 o 
  -7   4  11       63.49       62.64      2.46 o 
  -6   4  11       37.37       34.93      1.70 o 
  -5   4  11        2.65        3.42      1.13 o 
  -4   4  11       93.32       96.24      2.58 o 
  -3   4  11      177.31      177.06      7.43 o 
  -2   4  11        3.79        2.91      1.11 o 
  -1   4  11       59.47       62.90      2.11 o 
   0   4  11       85.53       87.14      2.45 o 
   1   4  11        2.33        3.75      1.67 o 
   2   4  11       81.23       80.48      2.36 o 
   3   4  11       19.78       18.72      1.61 o 
   4   4  11        0.96        0.44      1.07 o 
   5   4  11      342.66      320.38      5.30 o 
   6   4  11      185.66      170.08      3.53 o 
   7   4  11        0.44       -0.28      2.31 o 
   8   4  11        3.49        1.94      1.36 o 
   9   4  11        9.33       10.22      1.63 o 
  10   4  11       51.21       61.19      2.38 o 
  11   4  11       34.81       33.45      2.01 o 
 -11   5  11       15.55       15.50      2.37 o 
 -10   5  11        0.02       -0.28      1.69 o 
  -9   5  11        0.09       -0.97      1.67 o 
  -8   5  11       67.46       64.55      2.44 o 
  -7   5  11       29.43       30.26      1.91 o 
  -6   5  11       17.55       23.35      2.00 o 
  -5   5  11        0.18       -1.07      1.45 o 
  -4   5  11        0.88        0.27      1.25 o 
  -3   5  11        3.46        4.51      1.38 o 
  -2   5  11        2.78        1.53      1.30 o 
  -1   5  11        0.00       -1.19      1.19 o 
   0   5  11      127.47      127.53      3.59 o 
   1   5  11        4.53        5.89      1.42 o 
   2   5  11       47.56       58.10      2.23 o 
   3   5  11        2.81        4.60      2.02 o 
   4   5  11        1.36        0.02      1.22 o 
   5   5  11       26.83       35.36      1.87 o 
   6   5  11        1.89        2.46      1.80 o 
 -20   0  12       64.46       79.77      4.43 o 
 -19   0  12       24.83       40.46      3.20 o 
 -18   0  12        3.76        5.84      2.08 o 
 -17   0  12      122.39      132.71      5.29 o 
 -16   0  12      226.18      237.57      7.30 o 
 -15   0  12       93.88       91.35      4.06 o 
 -14   0  12      146.26      139.15      5.10 o 
 -13   0  12     1503.40     1497.17     30.26 o 
 -12   0  12      139.72      154.76      6.12 o 
 -10   0  12     1166.92     1162.10     16.65 o 
  -9   0  12      197.31      207.54      4.11 o 
  -8   0  12      135.77      112.51      2.78 o 
  -7   0  12      482.27      503.28     11.61 o 
  -6   0  12       83.22       78.02      2.19 o 
  -5   0  12        1.36        1.05      0.80 o 
  -4   0  12      383.52      408.76      6.56 o 
  -3   0  12     2567.19     2850.75     54.42 o 
  -2   0  12       10.27       15.15      1.97 o 
  -1   0  12      217.14      237.50      6.48 o 
   0   0  12      219.78      251.72      6.74 o 
   1   0  12       94.66      104.60      3.87 o 
   2   0  12       55.65       58.53      2.05 o 
   3   0  12      185.01      185.75     20.38 o 
   5   0  12       37.42       33.19      1.73 o 
   6   0  12      113.26      104.77      2.89 o 
   7   0  12       68.05       73.91      2.50 o 
   8   0  12      243.52      275.53      5.33 o 
   9   0  12       11.31       10.19      3.11 o 
  10   0  12        2.64        1.94      2.08 o 
  11   0  12      102.89      104.23      4.73 o 
  12   0  12      170.47      184.45      6.48 o 
  13   0  12      133.24      153.78      6.03 o 
  14   0  12      305.65      320.29      9.49 o 
  15   0  12      197.57      203.88      7.56 o 
 -20   1  12       49.59       56.61      2.70 o 
 -19   1  12       44.78       47.77      3.31 o 
 -18   1  12       61.86       70.35      4.41 o 
 -17   1  12        0.01       -0.65      1.18 o 
 -16   1  12        1.89        2.89      1.94 o 
 -15   1  12      135.60      136.53      4.36 o 
 -14   1  12        1.83        4.00      2.08 o 
 -13   1  12      159.24      149.13      3.81 o 
 -12   1  12       21.27       20.76      1.54 o 
 -11   1  12      361.75      371.20      4.58 o 
 -10   1  12      208.94      197.85      3.33 o 
  -9   1  12      106.03       93.96      1.82 o 
  -8   1  12      172.12      175.89      2.60 o 
  -7   1  12        0.34       -0.64      0.64 o 
  -6   1  12       92.57       91.93      2.06 o 
  -5   1  12      179.96      172.24      2.98 o 
  -4   1  12       42.22       42.44      1.56 o 
  -3   1  12       11.81       10.87      1.01 o 
  -2   1  12        1.39        2.26      0.74 o 
  -1   1  12      204.82      185.85      3.64 o 
   0   1  12       60.99       70.67      2.23 o 
   1   1  12        4.53        4.94      1.09 o 
   2   1  12        0.00       -0.32      0.88 o 
   3   1  12      179.62      178.85      3.88 o 
   4   1  12        5.08        3.07      0.94 o 
   5   1  12      277.76      277.63      3.68 o 
   6   1  12       12.63        9.57      0.99 o 
   7   1  12      220.04      230.85      4.00 o 
   8   1  12      227.87      221.87      3.28 o 
   9   1  12        0.06       -0.68      0.82 o 
  10   1  12      128.75      129.10      2.94 o 
  11   1  12      126.77      135.84      3.87 o 
  12   1  12      106.91      119.08      4.34 o 
  13   1  12        4.85        4.19      3.05 o 
  14   1  12       91.44       98.77      3.62 o 
  15   1  12       48.59       64.91      8.30 o 
 -19   2  12        3.59        2.93      1.61 o 
 -18   2  12        6.99       11.38      2.03 o 
 -17   2  12       42.70       46.29      2.38 o 
 -16   2  12       31.96       32.56      2.00 o 
 -15   2  12      259.61      269.31      5.66 o 
 -14   2  12       24.70       21.97      1.64 o 
 -13   2  12        0.72       -0.19      0.86 o 
 -12   2  12       23.01       20.80      1.32 o 
 -11   2  12        3.31        3.79      0.93 o 
 -10   2  12        0.77        0.94      0.81 o 
  -9   2  12       39.88       29.48      1.38 o 
  -8   2  12       60.83       56.45      1.76 o 
  -7   2  12       38.93       33.07      1.43 o 
  -6   2  12      532.06      478.64      6.57 o 
  -5   2  12      161.72      159.16      4.50 o 
  -4   2  12      240.63      226.66      3.78 o 
  -3   2  12       30.20       24.32      1.24 o 
  -2   2  12      128.84      131.93      2.66 o 
  -1   2  12       15.21       15.45      2.54 o 
   0   2  12      788.76      772.04      9.66 o 
   1   2  12      296.81      289.93      4.49 o 
   2   2  12     1117.10     1132.17     18.90 o 
   3   2  12      273.72      259.15      4.15 o 
   4   2  12       11.65        9.62      1.47 o 
   5   2  12      469.08      460.31      7.90 o 
   6   2  12      117.11      115.77      2.67 o 
   7   2  12        6.50        7.94      1.22 o 
   8   2  12       11.19       10.73      1.86 o 
   9   2  12      104.00      105.59      3.36 o 
  10   2  12       48.61       41.44      2.34 o 
  11   2  12       40.57       30.73      2.85 o 
  12   2  12        1.57       -2.42      2.46 o 
  13   2  12       45.21       48.10      3.91 o 
  14   2  12        0.69       -0.82      2.83 o 
 -17   3  12       18.48       22.86      2.09 o 
 -16   3  12       10.48        8.46      1.76 o 
 -15   3  12        4.55        2.46      2.27 o 
 -14   3  12       80.80       74.73      2.89 o 
 -13   3  12      147.74      150.64      6.74 o 
 -12   3  12       17.06       19.91      1.83 o 
 -11   3  12        6.43        2.28      1.41 o 
 -10   3  12      179.61      135.57      7.77 o 
  -9   3  12        6.77        1.61      1.01 o 
  -8   3  12       10.13        6.05      1.19 o 
  -7   3  12       84.07       79.04      2.23 o 
  -6   3  12       34.53       34.11      1.99 o 
  -5   3  12      303.19      309.29      4.98 o 
  -4   3  12       26.65       26.29      1.42 o 
  -3   3  12       99.10       95.57      2.44 o 
  -2   3  12      899.63      912.74     14.07 o 
  -1   3  12      235.79      233.49      4.12 o 
   0   3  12      129.80      126.16      2.86 o 
   1   3  12      577.83      590.51      8.01 o 
   2   3  12        1.21        1.18      1.21 o 
   3   3  12     1701.06     1705.13     21.62 o 
   4   3  12       37.89       29.58      3.23 o 
   5   3  12      177.75      163.20      5.99 o 
   7   3  12      227.61      217.15      4.04 o 
   8   3  12       27.82       24.46      2.15 o 
   9   3  12       38.84       29.11      2.59 o 
  10   3  12        0.51        0.34      1.57 o 
  11   3  12       50.44       47.27      3.63 o 
  12   3  12       21.60       22.78      3.72 o 
 -14   4  12       21.50       27.17      3.83 o 
 -13   4  12        2.04        0.21      1.53 o 
 -12   4  12       15.20       15.01      2.09 o 
 -11   4  12       21.06        9.66      2.75 o 
 -10   4  12        9.25        6.99      1.70 o 
  -9   4  12        1.17        0.97      1.76 o 
  -8   4  12       54.71       58.05      2.13 o 
  -7   4  12       33.06       28.86      1.64 o 
  -6   4  12       39.06       32.49      1.67 o 
  -5   4  12        0.07        0.80      1.09 o 
  -4   4  12      153.39      138.98      3.21 o 
  -3   4  12      143.74      157.09      3.43 o 
  -2   4  12        0.17        0.53      1.08 o 
  -1   4  12       27.15       24.72      1.55 o 
   0   4  12        2.35        1.04      1.11 o 
   1   4  12       41.07       43.05      1.85 o 
   2   4  12       24.22       24.63      1.52 o 
   3   4  12        0.03       -0.40      1.27 o 
   4   4  12      132.93      105.07      2.75 o 
   5   4  12       17.63       19.09      1.99 o 
   6   4  12       86.74       70.56      2.50 o 
   7   4  12       54.67       50.31      2.63 o 
   8   4  12        3.99        3.11      1.45 o 
   9   4  12        4.90        5.63      2.30 o 
  -9   5  12       87.31       80.51      3.39 o 
  -8   5  12       36.79       34.55      2.00 o 
  -7   5  12        4.64        2.10      1.42 o 
  -6   5  12       10.30       14.15      1.78 o 
  -5   5  12        1.67        1.66      1.36 o 
  -4   5  12      261.10      293.56      5.40 o 
  -3   5  12       84.18       83.57      2.70 o 
  -2   5  12       10.00        5.45      2.43 o 
  -1   5  12        0.03       -1.20      1.20 o 
   0   5  12       64.43       57.19      2.25 o 
   1   5  12        7.84        7.34      1.87 o 
   2   5  12       23.77       23.90      1.76 o 
   3   5  12       25.15       31.39      1.88 o 
   4   5  12       18.87       28.24      1.80 o 
 -19   1  13       16.25       23.94      2.25 o 
 -18   1  13       47.03       57.41      2.64 o 
 -17   1  13        0.06        0.89      1.35 o 
 -16   1  13        0.03        0.37      1.31 o 
 -15   1  13       11.00       14.08      1.73 o 
 -14   1  13        4.40        9.56      1.49 o 
 -13   1  13        2.66        1.46      1.06 o 
 -12   1  13      123.78      116.12      3.50 o 
 -11   1  13       47.85       47.33      1.72 o 
 -10   1  13       66.34       69.41      1.66 o 
  -9   1  13      657.70      697.54      8.86 o 
  -8   1  13       29.80       33.68      1.42 o 
  -7   1  13       54.59       55.58      2.09 o 
  -6   1  13      300.96      288.06      4.38 o 
  -5   1  13        6.03        6.02      0.98 o 
  -4   1  13      280.47      263.15      4.88 o 
  -3   1  13       17.30       21.01      1.14 o 
  -2   1  13       13.36       15.27      1.43 o 
  -1   1  13      785.59      780.05     11.94 o 
   0   1  13        0.25        2.70      3.31 o 
   1   1  13       67.11       66.35      2.44 o 
   2   1  13       10.48       11.79      1.43 o 
   3   1  13      177.49      174.55      4.84 o 
   4   1  13        0.38       -0.32      0.89 o 
   5   1  13      272.16      282.65      4.78 o 
   6   1  13        2.40        2.30      1.02 o 
   7   1  13        0.08        0.19      0.99 o 
   8   1  13      591.38      612.15      8.14 o 
   9   1  13      117.25      121.64      3.57 o 
  10   1  13        4.65        5.63      1.69 o 
  11   1  13       32.00       31.94      3.28 o 
  12   1  13        0.72        0.34      2.49 o 
  13   1  13       99.37       93.77      5.14 o 
  14   1  13      147.40      157.02      6.59 o 
 -18   2  13       33.47       30.10      3.31 o 
 -17   2  13        1.56        2.85      1.48 o 
 -16   2  13        0.95        1.57      1.38 o 
 -15   2  13      102.55      120.22      3.51 o 
 -14   2  13        5.36       11.43      2.53 o 
 -13   2  13       14.57       14.35      2.40 o 
 -12   2  13        2.91        0.23      1.17 o 
 -11   2  13        1.10        0.63      0.90 o 
  -9   2  13      199.49      180.49      3.40 o 
  -8   2  13      494.63      467.14      6.57 o 
  -7   2  13       77.60       61.72      1.88 o 
  -6   2  13       17.48       14.71      1.31 o 
  -5   2  13        5.85        6.88      1.09 o 
  -4   2  13       11.72       13.27      1.22 o 
  -3   2  13       17.79       19.93      1.21 o 
  -2   2  13       71.11       75.75      2.03 o 
  -1   2  13      604.62      618.45      8.12 o 
   0   2  13       89.57       78.35      2.13 o 
   1   2  13       26.34       25.91      1.73 o 
   2   2  13     1477.54     1473.94     21.19 o 
   3   2  13       24.29       22.05      1.63 o 
   4   2  13       21.03       20.18      2.10 o 
   5   2  13        0.21       -1.06      1.06 o 
   6   2  13       55.44       54.18      1.94 o 
   7   2  13       20.40       18.10      1.68 o 
   8   2  13       32.29       31.59      1.61 o 
   9   2  13       14.10       17.88      2.10 o 
  10   2  13      280.53      286.40      6.18 o 
  11   2  13        7.26        2.08      2.64 o 
  12   2  13       20.96       24.46      3.76 o 
  13   2  13       25.73       31.64      4.13 o 
 -16   3  13      114.33      132.93      6.07 o 
 -15   3  13        2.41       -2.05      2.05 o 
 -14   3  13      253.81      236.74      5.47 o 
 -13   3  13        1.46        2.42      1.50 o 
 -12   3  13       21.86       20.41      1.90 o 
 -11   3  13        7.18        9.05      2.20 o 
  -9   3  13        2.72        3.45      1.19 o 
  -8   3  13       11.68        7.14      1.38 o 
  -7   3  13        0.07       -0.26      0.94 o 
  -6   3  13       16.74       16.61      2.24 o 
  -5   3  13        0.12       -0.24      0.93 o 
  -4   3  13       12.11       14.15      1.42 o 
  -3   3  13       14.96       16.58      1.49 o 
  -2   3  13       68.33       61.55      2.05 o 
  -1   3  13        5.73        3.79      1.41 o 
   0   3  13        1.95        1.74      1.07 o 
   1   3  13      132.01      123.61      4.18 o 
   2   3  13        0.13       -0.97      0.97 o 
   3   3  13      160.52      154.60      4.03 o 
   4   3  13      144.41      130.35      3.62 o 
   5   3  13       33.83       33.66      1.96 o 
   6   3  13       49.25       38.35      2.01 o 
   7   3  13        6.68        6.75      1.81 o 
   8   3  13        3.01        4.09      1.71 o 
   9   3  13        3.31        0.43      1.65 o 
  10   3  13        1.84        0.48      2.68 o 
  11   3  13        8.63       11.50      2.24 o 
 -13   4  13       70.68       80.77      3.30 o 
 -12   4  13       38.01       45.78      2.83 o 
 -11   4  13       57.84       65.54      2.93 o 
 -10   4  13        0.18       -1.03      1.47 o 
  -9   4  13        0.16       -1.12      1.12 o 
  -8   4  13        0.73        1.13      1.19 o 
  -7   4  13       22.04       20.08      2.16 o 
  -6   4  13       27.01       26.49      1.58 o 
  -5   4  13        2.59        0.47      1.15 o 
  -4   4  13       38.88       31.86      2.00 o 
  -3   4  13       10.13        5.31      1.30 o 
  -2   4  13       46.93       51.34      3.22 o 
  -1   4  13        0.15       -0.81      1.06 o 
   0   4  13        8.79        7.35      1.35 o 
   1   4  13       78.94       68.38      2.30 o 
   2   4  13       17.30       17.08      2.26 o 
   3   4  13       37.91       38.07      1.87 o 
   4   4  13      164.24      153.24      3.93 o 
   5   4  13      172.22      160.50      3.54 o 
   6   4  13        6.98        7.21      1.71 o 
   7   4  13       97.97      101.66      3.86 o 
   8   4  13       18.16       14.38      2.49 o 
  -7   5  13        0.99        2.16      1.51 o 
  -6   5  13        3.41        2.33      1.73 o 
  -5   5  13        4.15        3.96      2.13 o 
  -4   5  13      127.19      141.48      3.60 o 
  -3   5  13        1.18        1.05      1.38 o 
  -2   5  13       26.36       26.27      1.97 o 
  -1   5  13       12.23       12.06      2.13 o 
   0   5  13       13.96       20.28      2.13 o 
   1   5  13       42.45       41.45      2.08 o 
   2   5  13        1.16       -0.46      1.38 o 
 -19   0  14      143.15      183.26      6.85 o 
 -18   0  14       11.99       25.83      3.42 o 
 -17   0  14       21.68       21.85      2.68 o 
 -16   0  14      189.35      237.42      7.48 o 
 -15   0  14       51.50       47.87      3.28 o 
 -14   0  14       49.22       55.88      3.39 o 
 -13   0  14      488.67      518.77     12.40 o 
 -11   0  14     1044.43     1151.13     16.85 o 
 -10   0  14      501.72      534.19     10.40 o 
  -9   0  14      195.52      173.69      5.58 o 
  -8   0  14       10.75       19.28      2.16 o 
  -7   0  14      279.16      287.19      7.78 o 
  -6   0  14      303.62      298.36      8.00 o 
  -5   0  14      101.22      108.92      4.21 o 
  -4   0  14       20.07       29.59      2.38 o 
  -3   0  14       93.08       97.49      3.98 o 
  -2   0  14      417.55      428.31     10.39 o 
  -1   0  14        0.08        0.56      1.38 o 
   0   0  14       60.17       47.98      2.83 o 
   1   0  14        0.96       -1.19      1.19 o 
   2   0  14       52.38       57.00      2.22 o 
   3   0  14        1.91        3.86      1.73 o 
   4   0  14      116.02      109.18      8.52 o 
   6   0  14      371.27      361.35      6.59 o 
   7   0  14      183.58      197.50      4.46 o 
   8   0  14       16.73       20.43      4.50 o 
   9   0  14      160.81      165.64      4.17 o 
  10   0  14        0.39       -2.38      2.38 o 
  11   0  14       26.90       28.92      3.35 o 
  12   0  14       11.04       10.87      2.98 o 
  13   0  14      464.82      514.08     13.18 o 
 -18   1  14       39.82       52.37      2.59 o 
 -17   1  14        3.76        3.24      1.52 o 
 -16   1  14        1.14        0.03      1.69 o 
 -15   1  14        7.54        8.72      1.59 o 
 -14   1  14        0.41        2.16      1.40 o 
 -13   1  14        0.10        0.23      1.16 o 
 -12   1  14      325.00      339.94      6.39 o 
 -10   1  14       68.11       65.80      2.01 o 
  -9   1  14     1150.30     1169.37     13.98 o 
  -8   1  14      318.10      311.55      6.95 o 
  -7   1  14       43.17       41.31      1.56 o 
  -6   1  14        2.64        1.16      0.84 o 
  -5   1  14       90.55       86.46      2.63 o 
  -4   1  14       13.77       15.52      1.59 o 
  -3   1  14      251.59      245.53      4.97 o 
  -2   1  14       83.06       88.64      3.52 o 
  -1   1  14      704.87      673.78     10.69 o 
   0   1  14        0.34        1.10      1.38 o 
   1   1  14        6.46        6.19      2.10 o 
   2   1  14       12.08       12.29      1.56 o 
   3   1  14      101.73       92.78      2.84 o 
   4   1  14       19.84       19.44      1.33 o 
   5   1  14        5.74        6.25      1.16 o 
   6   1  14        4.21        9.30      1.76 o 
   7   1  14      317.68      327.81      5.18 o 
   8   1  14        0.37       -0.33      1.11 o 
   9   1  14       10.00       12.92      1.96 o 
  10   1  14       26.08       24.67      2.53 o 
  11   1  14        5.50        8.34      2.79 o 
  12   1  14        8.51        6.40      2.94 o 
  13   1  14       32.60       37.49      4.58 o 
 -17   2  14        0.17       -0.19      2.31 o 
 -16   2  14       19.44       26.43      3.61 o 
 -15   2  14       94.89      109.44      5.17 o 
 -14   2  14       11.94       13.33      2.79 o 
 -13   2  14       17.39       15.95      1.84 o 
 -12   2  14       82.99       83.18      2.83 o 
 -10   2  14       25.34       22.66      2.35 o 
  -9   2  14        1.06        0.39      0.96 o 
  -8   2  14       26.11       20.27      1.34 o 
  -7   2  14      246.58      211.64      3.82 o 
  -6   2  14        0.58       -0.37      0.90 o 
  -5   2  14       45.65       40.06      1.59 o 
  -4   2  14       75.12       65.40      1.95 o 
  -3   2  14      203.41      202.48      3.64 o 
  -2   2  14       43.89       44.25      2.40 o 
  -1   2  14      233.54      236.06      5.06 o 
   0   2  14      171.31      164.63      4.04 o 
   1   2  14      554.67      580.00      9.72 o 
   2   2  14      524.94      563.28      9.53 o 
   3   2  14      384.21      384.33     10.00 o 
   4   2  14        4.69        2.82      1.27 o 
   5   2  14        0.25       -1.02      1.02 o 
   6   2  14      124.64      132.16      3.04 o 
   7   2  14       14.15       19.09      2.18 o 
   8   2  14        0.23        0.93      1.61 o 
   9   2  14       40.22       31.73      2.24 o 
  10   2  14      352.23      358.74      7.98 o 
  11   2  14       54.54       55.76      4.54 o 
 -15   3  14        0.98       -1.30      2.35 o 
 -14   3  14       19.21       22.14      5.23 o 
 -13   3  14      122.84      126.69      5.30 o 
 -12   3  14        1.15       -1.33      1.33 o 
 -11   3  14        2.60        0.58      1.36 o 
 -10   3  14        5.61        5.38      1.25 o 
  -9   3  14       28.98       24.25      1.51 o 
  -8   3  14      279.20      261.77      4.63 o 
  -7   3  14      168.13      171.08      3.54 o 
  -6   3  14        8.35        8.88      1.33 o 
  -5   3  14       12.94       10.90      1.61 o 
  -4   3  14       69.36       60.50      2.05 o 
  -3   3  14       54.67       59.61      2.46 o 
  -2   3  14       15.08       17.95      1.50 o 
  -1   3  14      114.64      105.58      7.11 o 
   0   3  14      672.58      662.68     11.05 o 
   1   3  14       64.26       59.70      2.54 o 
   2   3  14      328.21      310.59      6.35 o 
   3   3  14        0.01       -0.65      1.28 o 
   4   3  14       46.44       31.59      1.98 o 
   5   3  14        3.11        3.21      1.45 o 
   6   3  14        1.06       -0.28      1.20 o 
   7   3  14       34.32       32.71      1.82 o 
   8   3  14       97.94       94.49      3.80 o 
   9   3  14       10.23        5.02      1.91 o 
  10   3  14        1.48        0.70      1.89 o 
 -12   4  14       27.80       28.96      3.13 o 
 -11   4  14        0.49        0.73      1.75 o 
 -10   4  14        4.54        5.70      1.78 o 
  -9   4  14       81.26       79.72      2.59 o 
  -8   4  14       32.60       42.31      1.96 o 
  -7   4  14        0.18       -0.44      1.21 o 
  -6   4  14       15.93       18.31      2.96 o 
  -5   4  14       13.93       19.42      1.79 o 
  -4   4  14       21.67       18.01      1.76 o 
  -3   4  14       98.88       98.00      2.80 o 
  -2   4  14       68.60       64.71      2.31 o 
  -1   4  14        0.06        0.35      1.18 o 
   0   4  14        3.62        2.62      1.27 o 
   1   4  14       73.41       71.77      2.40 o 
   2   4  14       76.32       60.82      2.24 o 
   3   4  14       94.54       91.90      2.69 o 
   4   4  14       33.47       36.75      2.34 o 
   5   4  14      407.97      344.80      7.17 o 
   6   4  14       28.48       21.11      3.69 o 
 -17   1  15       12.87       18.50      3.16 o 
 -16   1  15       14.65       21.44      3.13 o 
 -15   1  15      137.99      141.05      5.66 o 
 -14   1  15        1.03        1.27      2.05 o 
 -13   1  15        2.04        1.75      1.34 o 
 -12   1  15       89.57       88.93      7.28 o 
 -11   1  15       47.25       52.05      1.90 o 
 -10   1  15      745.33      771.57      9.93 o 
  -9   1  15      361.15      401.63      7.26 o 
  -8   1  15      274.11      263.87      5.37 o 
  -7   1  15       24.43       26.63      1.72 o 
  -6   1  15       71.41       67.01      3.33 o 
  -5   1  15      293.75      278.23      5.55 o 
  -4   1  15        0.00        0.58      1.08 o 
  -3   1  15      124.11      126.56      3.38 o 
  -2   1  15       20.30       22.71      1.59 o 
  -1   1  15      207.91      192.16      4.37 o 
   0   1  15       45.20       43.10      2.03 o 
   1   1  15      382.45      373.30      6.88 o 
   2   1  15      228.20      224.66      4.88 o 
   3   1  15       31.43       32.77      2.59 o 
   4   1  15      120.69      118.04      2.79 o 
   5   1  15      147.38      159.09      3.77 o 
   6   1  15        3.74        3.11      1.20 o 
   7   1  15      126.80      129.85      3.04 o 
   8   1  15        1.34        0.60      1.37 o 
   9   1  15       48.65       53.66      2.73 o 
  10   1  15        0.14        2.12      2.72 o 
  11   1  15       32.45       35.07      3.65 o 
 -16   2  15       35.07       45.71      3.83 o 
 -15   2  15      121.79      136.73      5.88 o 
 -14   2  15       24.73       22.82      2.87 o 
 -13   2  15       29.16       29.29      2.00 o 
 -12   2  15        1.89       -0.33      1.92 o 
 -11   2  15        2.21        1.74      1.07 o 
 -10   2  15       23.55       22.14      1.49 o 
  -9   2  15      352.79      322.88      5.21 o 
  -8   2  15       22.36       21.17      1.37 o 
  -7   2  15       86.28       70.56      2.13 o 
  -6   2  15        1.19       -0.11      1.10 o 
  -5   2  15      119.24      125.11      5.14 o 
  -4   2  15       72.30       76.59      2.73 o 
  -3   2  15        2.13        1.94      1.23 o 
  -2   2  15        2.84        3.12      1.34 o 
  -1   2  15      214.51      222.67      5.00 o 
   0   2  15      509.55      507.01      8.91 o 
   1   2  15      861.89      866.57     23.41 o 
   2   2  15       21.21       22.83      1.82 o 
   3   2  15        0.73       -1.23      1.23 o 
   4   2  15       25.50       25.36      1.82 o 
   5   2  15        2.81        3.01      1.20 o 
   6   2  15        7.53        7.20      1.42 o 
   7   2  15       64.70       67.95      2.30 o 
   8   2  15       37.27       36.60      2.43 o 
   9   2  15       11.72       15.84      2.27 o 
  10   2  15        8.61       12.73      2.74 o 
 -14   3  15       39.56       43.30      2.52 o 
 -13   3  15       69.18       77.92      3.10 o 
 -12   3  15        3.43        0.86      1.49 o 
 -11   3  15        0.41       -0.47      1.44 o 
 -10   3  15        2.07        0.34      1.17 o 
  -9   3  15        2.35        0.44      1.16 o 
  -8   3  15        7.92        2.42      1.88 o 
  -7   3  15       21.43       21.67      1.48 o 
  -6   3  15       26.91       24.09      1.51 o 
  -5   3  15      214.23      204.74      3.99 o 
  -4   3  15        0.59        0.13      1.10 o 
  -3   3  15        2.39        2.12      1.53 o 
  -2   3  15       20.45       21.03      1.76 o 
  -1   3  15       53.22       59.78      2.61 o 
   0   3  15        2.69        3.76      1.52 o 
   1   3  15       33.88       33.98      2.06 o 
   2   3  15      129.62      125.76      3.78 o 
   3   3  15      533.13      500.65      9.09 o 
   4   3  15       67.30       61.29      2.69 o 
   5   3  15        7.22       12.87      1.92 o 
   6   3  15        2.25        3.59      1.38 o 
   7   3  15       14.82       15.95      3.78 o 
   8   3  15       19.10       27.60      2.79 o 
 -10   4  15       30.30       32.92      2.41 o 
  -9   4  15       16.41       26.66      2.10 o 
  -8   4  15        0.11       -0.62      1.32 o 
  -7   4  15        0.04       -0.33      1.31 o 
  -6   4  15       27.11       29.20      1.80 o 
  -5   4  15       15.88       18.54      3.46 o 
  -4   4  15       49.14       35.02      1.91 o 
  -3   4  15      144.52      154.50      3.65 o 
  -2   4  15        8.84       10.31      1.62 o 
  -1   4  15        1.88        0.98      1.44 o 
   0   4  15       18.00       23.70      2.68 o 
   1   4  15        2.54        2.75      2.42 o 
   2   4  15       75.81       74.14      3.06 o 
   3   4  15        8.75       18.67      2.28 o 
   4   4  15       81.79       68.90      3.01 o 
 -12   0  16        0.10        0.52      1.79 o 
 -11   0  16      561.88      582.58     13.77 o 
 -10   0  16        3.76        1.97      1.82 o 
  -9   0  16       78.45       70.91      3.72 o 
  -8   0  16       68.59       67.97      3.57 o 
  -7   0  16        2.32        1.49      1.68 o 
  -6   0  16       30.82       26.73      2.46 o 
  -5   0  16       28.92       26.13      2.42 o 
  -4   0  16        3.37        1.45      1.64 o 
  -3   0  16        0.87        4.02      1.75 o 
  -2   0  16       63.23       64.29      3.46 o 
  -1   0  16       39.64       35.89      2.68 o 
   0   0  16      211.61      188.92      6.25 o 
   1   0  16       17.29       15.71      2.57 o 
   2   0  16       60.34       55.95      3.28 o 
   3   0  16       51.63       59.00      3.39 o 
   4   0  16      399.22      395.41     10.42 o 
   5   0  16        3.34        3.39      2.01 o 
   6   0  16        3.30        5.81      2.16 o 
   7   0  16        7.80       12.06      2.49 o 
   8   0  16        3.85        7.11      2.42 o 
 -16   1  16       24.78       27.29      3.09 o 
 -15   1  16        6.20        8.12      2.57 o 
 -14   1  16       65.82       68.90      4.02 o 
 -13   1  16      126.31      133.53      5.21 o 
 -12   1  16       22.94       17.98      2.68 o 
 -11   1  16       66.47       65.01      2.55 o 
 -10   1  16      473.36      500.69      8.73 o 
  -9   1  16       31.69       29.02      1.88 o 
  -8   1  16      142.75      136.94      3.67 o 
  -7   1  16       24.14       22.30      1.68 o 
  -6   1  16       14.89       12.15      1.61 o 
  -5   1  16       82.94       73.76      2.64 o 
  -4   1  16       26.89       25.00      1.74 o 
  -3   1  16       32.83       24.38      1.70 o 
  -2   1  16      161.66      166.06      4.08 o 
  -1   1  16        2.74        4.01      2.77 o 
   0   1  16        0.71       -0.09      1.14 o 
   1   1  16      423.95      406.85      7.50 o 
   2   1  16       86.27       90.99      3.04 o 
   3   1  16      858.18      890.40     21.19 o 
   4   1  16      106.96      112.38      2.83 o 
   5   1  16       15.06       17.69      1.65 o 
   6   1  16        3.18        2.12      1.24 o 
   7   1  16        1.55        0.30      1.79 o 
   8   1  16        2.84        2.94      1.34 o 
   9   1  16       28.48       30.37      3.61 o 
  10   1  16        4.65        4.91      3.20 o 
 -15   2  16       34.65       38.86      3.50 o 
 -14   2  16       57.67       58.59      3.95 o 
 -13   2  16        0.14       -0.18      2.38 o 
 -12   2  16       12.16       13.74      1.89 o 
 -11   2  16        0.34        0.42      1.36 o 
 -10   2  16      315.70      310.37      5.56 o 
  -9   2  16       12.45       17.47      1.98 o 
  -8   2  16       46.41       54.61      2.53 o 
  -7   2  16      211.27      204.66      4.83 o 
  -6   2  16        5.17        8.94      1.61 o 
  -5   2  16        2.31        1.32      1.27 o 
  -4   2  16       13.66       10.35      1.67 o 
  -3   2  16       22.70       20.19      1.74 o 
  -2   2  16      202.63      207.06      4.89 o 
  -1   2  16       97.89      104.41      3.30 o 
   0   2  16        7.06        5.38      1.60 o 
   1   2  16      308.83      306.30      6.34 o 
   2   2  16       95.88      100.79      3.29 o 
   3   2  16       17.11       22.25      2.13 o 
   4   2  16       46.76       49.32      2.43 o 
   5   2  16       78.64       71.52      2.41 o 
   6   2  16       14.57       15.43      1.68 o 
   7   2  16       21.73       27.03      1.80 o 
   8   2  16       41.78       36.60      2.55 o 
 -12   3  16       74.34       73.04      3.01 o 
 -11   3  16        3.78        1.69      2.64 o 
 -10   3  16        3.16        7.90      1.45 o 
  -9   3  16       21.59       21.51      1.64 o 
  -8   3  16        0.93        0.77      1.23 o 
  -7   3  16        0.33        1.25      1.23 o 
  -6   3  16       12.38       19.31      1.77 o 
  -5   3  16       98.03       81.24      3.05 o 
  -4   3  16        3.61        2.34      1.46 o 
  -3   3  16        8.73        7.26      1.70 o 
  -2   3  16       20.02       20.94      1.98 o 
  -1   3  16       31.36       24.32      1.92 o 
   0   3  16        0.33        2.18      1.47 o 
   1   3  16        1.78        0.87      1.38 o 
   2   3  16        1.84        5.74      1.81 o 
   3   3  16       67.89       62.75      3.52 o 
   4   3  16       11.52        9.27      1.89 o 
   5   3  16       26.95       27.26      2.29 o 
   6   3  16        4.03        3.70      1.51 o 
  -7   4  16       19.24       22.67      2.05 o 
  -6   4  16        9.96       11.66      1.77 o 
  -5   4  16       58.43       70.89      2.59 o 
  -4   4  16      243.08      248.60      8.93 o 
  -3   4  16      249.53      282.04      8.04 o 
  -2   4  16       44.99       51.03      2.69 o 
  -1   4  16        6.96        7.32      1.88 o 
   0   4  16       10.30       12.06      2.79 o 
   1   4  16        9.88       12.05      2.07 o 
 -13   1  17        0.98        1.90      2.12 o 
 -12   1  17      345.95      379.33     10.24 o 
 -11   1  17       26.02       27.89      2.05 o 
 -10   1  17        0.12       -0.53      1.30 o 
  -9   1  17      469.21      492.17     16.55 o 
  -8   1  17        0.12       -0.90      1.22 o 
  -7   1  17        2.14       -0.05      1.27 o 
  -6   1  17       11.08       12.32      1.71 o 
  -5   1  17       29.01       29.08      1.88 o 
  -4   1  17       90.91       92.01      4.11 o 
  -3   1  17       14.53       18.06      3.98 o 
  -2   1  17       59.91       68.75      2.64 o 
  -1   1  17      101.26       94.44      4.47 o 
   0   1  17      118.13      119.86      3.54 o 
   1   1  17        5.16        6.40      1.63 o 
   2   1  17       37.30       41.83      2.23 o 
   3   1  17      716.85      759.81     30.42 o 
   4   1  17       18.67       22.92      1.74 o 
   5   1  17       79.06       91.03      2.71 o 
   6   1  17       60.29       69.57      2.43 o 
   7   1  17        6.54        6.65      1.55 o 
   8   1  17       82.52       89.87     10.50 o 
 -13   2  17        3.00       -0.74      1.97 o 
 -12   2  17       36.35       37.56      3.05 o 
 -11   2  17       39.63       38.23      2.24 o 
 -10   2  17       35.07       41.81      2.36 o 
  -9   2  17      216.86      196.50      4.86 o 
  -8   2  17      497.23      474.12      8.75 o 
  -7   2  17       66.56       58.72      2.58 o 
  -6   2  17      167.52      174.94      4.51 o 
  -5   2  17        0.98        0.91      1.60 o 
  -4   2  17       67.60       72.76      2.85 o 
  -3   2  17        0.03       -0.99      1.20 o 
  -2   2  17       57.21       54.53      2.51 o 
  -1   2  17       15.35       18.28      6.92 o 
   0   2  17        0.00       -1.00      1.36 o 
   1   2  17       16.12       21.42      2.59 o 
   2   2  17      366.14      361.98      7.22 o 
   3   2  17        9.07        6.89      2.12 o 
   4   2  17        5.51        3.83      1.36 o 
   5   2  17       24.41       25.06      1.80 o 
   6   2  17       83.13       79.86      2.65 o 
   7   2  17        9.34        9.98      1.65 o 
 -10   3  17        0.07        0.12      1.39 o 
  -9   3  17        1.20        2.20      1.59 o 
  -8   3  17       10.72       15.17      3.72 o 
  -7   3  17      175.87      167.84      4.55 o 
  -6   3  17        0.05        0.52      1.48 o 
  -5   3  17        0.02       -1.31      1.49 o 
  -4   3  17       14.49       22.91      2.07 o 
  -3   3  17       19.07       22.46      2.14 o 
  -2   3  17       38.72       48.75      2.57 o 
  -1   3  17       30.91       29.50      2.18 o 
   0   3  17       38.46       40.81      2.43 o 
   1   3  17       80.00       80.72      3.21 o 
   2   3  17       42.83       40.23      2.40 o 
   3   3  17       56.53       54.56      2.73 o 
   4   3  17       16.71       21.92      2.20 o 
 -12   0  18      264.76      291.85      8.75 o 
 -11   0  18       56.58       49.92      3.54 o 
 -10   0  18       15.08        5.62      2.20 o 
  -9   0  18      266.92      287.45      8.60 o 
  -8   0  18        0.47        0.30      1.71 o 
  -7   0  18       16.66       13.77      2.57 o 
  -6   0  18       48.19       43.55      3.09 o 
  -5   0  18       21.53       19.32      2.42 o 
  -4   0  18       18.28       15.11      2.68 o 
  -3   0  18        5.67        3.87      2.01 o 
  -2   0  18        0.19       -0.48      1.82 o 
  -1   0  18      109.75      117.52      5.06 o 
   0   0  18       41.36       34.58      2.98 o 
   1   0  18        0.47        1.71      2.01 o 
   2   0  18       51.59       45.23      3.31 o 
   3   0  18        0.19        0.26      2.05 o 
   4   0  18      420.34      418.23     11.35 o 
   5   0  18      461.38      449.38     11.99 o 
   6   0  18        1.25       -1.30      2.12 o 
 -13   1  18        2.37        6.18      2.57 o 
 -12   1  18      102.32      115.85      5.10 o 
 -11   1  18        0.04       -0.88      1.43 o 
 -10   1  18      148.57      162.74      4.35 o 
  -9   1  18      188.17      192.64      4.78 o 
  -8   1  18        0.03       -0.58      1.34 o 
  -7   1  18       55.03       48.04      2.42 o 
  -6   1  18      171.89      159.90      4.25 o 
  -5   1  18        7.13        8.39      1.86 o 
  -4   1  18        0.62        0.03      1.27 o 
  -3   1  18       41.29       41.96      2.20 o 
  -2   1  18       63.77       59.91      2.58 o 
  -1   1  18      102.70      103.14      3.37 o 
   0   1  18        1.76        3.09      1.45 o 
   1   1  18      182.97      173.35      6.16 o 
   2   1  18      254.07      257.18      7.39 o 
   3   1  18      151.62      156.65      7.52 o 
   4   1  18       98.67      101.89      3.50 o 
   5   1  18       42.44       41.32      3.20 o 
   6   1  18       16.32       21.07      3.52 o 
 -11   2  18       53.14       44.11      3.31 o 
 -10   2  18       26.94       32.66      2.14 o 
  -9   2  18      145.36      141.16      4.10 o 
  -8   2  18      388.53      389.88      7.72 o 
  -7   2  18        0.91        0.86      1.44 o 
  -6   2  18       33.14       30.00      2.57 o 
  -5   2  18       66.45       68.83      2.84 o 
  -4   2  18        3.91        1.65      1.77 o 
  -3   2  18        2.59        1.46      1.48 o 
  -2   2  18        0.07       -0.83      1.47 o 
  -1   2  18       60.97       66.60      2.83 o 
   0   2  18      283.69      264.76      7.09 o 
   1   2  18       21.92       25.64      2.45 o 
   2   2  18       28.32       31.66      2.40 o 
   3   2  18        0.34       -1.36      1.53 o 
   4   2  18       40.22       43.94      2.84 o 
  -7   3  18      106.08      124.17      4.02 o 
  -6   3  18       76.84       70.30      3.06 o 
  -5   3  18        0.07       -0.50      1.50 o 
  -4   3  18       39.05       42.43      2.54 o 
  -3   3  18        4.25        4.86      1.81 o 
  -2   3  18       29.24       32.44      2.34 o 
  -1   3  18       47.28       52.20      2.82 o 
   0   3  18       42.49       41.52      2.52 o 
 -11   1  19        9.15       10.41      1.86 o 
 -10   1  19       58.38       62.80      2.82 o 
  -9   1  19       49.11       47.58      3.05 o 
  -8   1  19       80.57       86.46      3.18 o 
  -7   1  19      124.98      134.48      3.99 o 
  -6   1  19       58.20       55.48      2.59 o 
  -5   1  19       30.33       24.33      1.91 o 
  -4   1  19        0.33       -1.15      1.32 o 
  -3   1  19       20.07       23.24      2.28 o 
  -2   1  19        2.59        1.35      1.42 o 
  -1   1  19       22.32       26.33      1.97 o 
   0   1  19       10.78       17.61      2.38 o 
   1   1  19      190.76      184.76      4.85 o 
   2   1  19       49.83       60.09      2.80 o 
   3   1  19        7.73        8.74      4.32 o 
  -8   2  19      108.67      112.27      3.79 o 
  -7   2  19      142.10      136.13      4.17 o 
  -6   2  19        7.95        7.25      1.83 o 
  -5   2  19       18.26       17.51      2.21 o 
  -4   2  19        1.38        1.98      1.48 o 
  -3   2  19        2.53        4.49      1.66 o 
  -2   2  19       35.39       39.19      2.37 o 
  -1   2  19        2.06        1.81      1.57 o 
   0   2  19       65.06       55.86      2.75 o 
   1   2  19       37.18       36.70      2.38 o 
  -8   0  20        4.37        7.11      2.64 o 
  -7   0  20      194.06      195.36      7.15 o 
  -6   0  20        1.46        1.45      2.12 o 
  -5   0  20       55.02       57.62      3.80 o 
  -4   0  20      274.10      295.83      9.19 o 
  -3   0  20        6.72        5.29      2.35 o 
  -2   0  20        0.55        2.27      2.23 o 
  -1   0  20        0.00        0.00      2.05 o 
   0   0  20        6.75        3.83      2.35 o 
  -7   1  20       35.02       34.93      2.34 o 
  -6   1  20        3.20        3.35      1.68 o 
  -5   1  20       52.82       54.36      2.70 o 
  -4   1  20        3.36        3.63      1.63 o 
  -3   1  20        6.42        7.08      1.78 o 
  -2   1  20        0.41        0.57      1.86 o 
  -1   1  20        6.24        4.08      1.71 o 
                                                 
